# Supplementary material for: Columnar apple primary roots share some features of the columnar-specific gene expression profile of aerial plant parts as evidenced by RNA-Seq analysis
Source: BMC Plant Biol. 2015 Feb 4;15:34. doi: 10.1186/s12870-014-0356-6 (PMC4352258; doi:10.1186/s12870-014-0356-6)
Supplement: Additional file 3: — Table of significantly differentially expressed genes in heterozygous compared with non-columnar primary roots. Total gene reads of the two biological replicate data were imported into DESeq and analysed for differential expression. Only genes with base mean > 100, fold change > 2 and p-value < 0.05 are displayed. The number of the MapMan BIN each gene was assigned to as well as the gene name, identifier (PAC-ID) and description are given as in the MapMan mapping file for apple. [file 12870_2014_356_MOESM3_ESM.xlsx]

## Sheet: non-col_hetero_filtered
	id	baseMean	baseMeanA	baseMeanB	foldChange	log2FoldChange	pval	bincode	name	PAC-ID	description
3336	MDP0000811808	2206.91	13.6156	4400.2	323.174	8.33617	9.29276e-10	'10.5.5'	'cell wall.cell wall proteins.RGP'	'mdp0000811808|pacid:22662474'	'weakly similar to ( 162) AT3G08900 | Symbols: RGP3, RGP | RGP3 (REVERSIBLY GLYCOSYLATED POLYPEPTIDE 3); transferase, transferring hexosyl groups | chr3:2708347-2709714 REVERSEweakly similar to ( 172) UPTG2_SOLTU Alpha-1,4-glucan-protein synthase [UDP-forming] 2 (EC 2.4.1.112) (UDP-glucose:protein transglucosylase 2) (UPTG 2) - Solanum tuberosum (Potato)weakly similar to ( 173) loc_os07g41360 120…
21648	MDP0000648495	127.87	2.26377	253.477	111.971	6.80698	4.8394e-07	'35.2'	'not assigned.unknown'	'mdp0000648495|pacid:22626734'	'no original description'
24594	MDP0000124415	115.651	2.26377	229.038	101.175	6.66071	1.22863e-06	'26.3'	'misc.gluco-, galacto- and mannosidases'	'mdp0000124415|pacid:22630684'	'moderately similar to ( 440) AT5G44640 | Symbols: BGLU13 | BGLU13 (BETA GLUCOSIDASE 13); catalytic/ cation binding / hydrolase, hydrolyzing O-glycosyl compounds | chr5:18011146-18012669 FORWARDmoderately similar to ( 383) BGLC_MAIZE Beta-glucosidase, chloroplast precursor (EC 3.2.1.21) (Gentiobiase) (Cellobiase) (Beta-D-glucoside glucohydrolase) - Zea mays (Maize)moderately similar to ( 441) loc…
61202	MDP0000227152	395.972	2.75324	789.19	286.64	8.1631	6.08471e-06	'20.1.7'	'stress.biotic.PR-proteins'	'mdp0000227152|pacid:22637752'	'moderately similar to ( 209) AT4G27190 | Symbols: | disease resistance protein (NBS-LRR class), putative | chr4:13620977-13623934 REVERSEweakly similar to ( 199) loc_os11g29090 12011.m06821 protein NB-ARC domain containing protein NB-ARC no original description'
11546	MDP0000323049	386.983	18.0255	755.942	41.9374	5.39017	6.17944e-06	'2.1.2.1'	'major CHO metabolism.synthesis.starch.AGPase'	'mdp0000323049|pacid:22646218'	'highly similar to ( 728) AT1G74910 | Symbols: | ADP-glucose pyrophosphorylase family protein | chr1:28135770-28138456 REVERSEhighly similar to ( 726) loc_os03g11050 12003.m35086 protein mannose-1-phosphate guanyltransferase, putative, expressed GCD1 NTP_transferase glgC GlgC RfbA no original description'
43236	MDP0000308069	115.856	227.154	4.55788	0.0200651	-5.63917	7.49082e-06	'20.1'	'stress.biotic'	'mdp0000308069|pacid:22667019'	'no original description'
53188	MDP0000131298	114.118	5.55824	222.677	40.0625	5.32418	1.23289e-05	'26.3'	'misc.gluco-, galacto- and mannosidases'	'mdp0000131298|pacid:22681820'	'moderately similar to ( 464) AT5G44640 | Symbols: BGLU13 | BGLU13 (BETA GLUCOSIDASE 13); catalytic/ cation binding / hydrolase, hydrolyzing O-glycosyl compounds | chr5:18011146-18012669 FORWARDmoderately similar to ( 397) BGLC_MAIZE Beta-glucosidase, chloroplast precursor (EC 3.2.1.21) (Gentiobiase) (Cellobiase) (Beta-D-glucoside glucohydrolase) - Zea mays (Maize)moderately similar to ( 461) loc…
55158	MDP0000314916	211.474	411.075	11.8732	0.0288833	-5.11362	1.95935e-05	'31.4'	'cell.vesicle transport'	'mdp0000314916|pacid:22680985'	'nearly identical (1263) AT5G11490 | Symbols: | adaptin family protein | chr5:3671964-3676144 FORWARDnearly identical (1124) loc_os01g43630 12001.m43102 protein adaptin N terminal region family protein, expressed Adaptin_N COG5096 no original description'
16922	MDP0000282599	113.241	8.51386	217.968	25.6015	4.67816	6.6251e-05	'4.1.13'	'glycolysis.cytosolic branch.enolase'	'mdp0000282599|pacid:22678429'	'highly similar to ( 655) AT1G74030 | Symbols: | enolase, putative | chr1:27839465-27841901 REVERSEmoderately similar to ( 452) ENO_MESCR Enolase (EC 4.2.1.11) (2-phosphoglycerate dehydratase) (2-phospho-D-glycerate hydro-lyase) - Mesembryanthemum crystallinum (Common ice plant)highly similar to ( 610) loc_os09g20820 12009.m05289 protein enolase, putative, expressed enolase eno Eno Enolase_C Enol…
52861	MDP0000218166	177.773	24.8686	330.677	13.297	3.73303	0.000213681	'35.2'	'not assigned.unknown'	'mdp0000218166|pacid:22671329'	'moderately similar to ( 232) AT4G10090 | Symbols: | unknown protein | chr4:6305455-6307286 FORWARDweakly similar to ( 171) loc_os03g17560 12003.m07181 protein expressed protein no original description'
59219	MDP0000682953	830.351	131.299	1529.4	11.6483	3.54204	0.000333815	'16.8.2'	'secondary metabolism.flavonoids.chalcones'	'mdp0000682953|pacid:22640427'	'moderately similar to ( 283) AT3G55120 | Symbols: TT5, A11, CFI | TT5 (TRANSPARENT TESTA 5); chalcone isomerase | chr3:20430248-20431415 REVERSEmoderately similar to ( 329) CFI_VITVI Chalcone--flavonone isomerase (EC 5.5.1.6) (Chalcone isomerase) - Vitis vinifera (Grape)moderately similar to ( 256) loc_os03g60509 12003.m10939 protein expressed proteinChalcone no original description'
42876	MDP0000208034	264.949	525.94	3.95773	0.00752507	-7.05408	0.000401831	'35.2'	'not assigned.unknown'	'mdp0000208034|pacid:22656137'	'moderately similar to ( 214) AT5G10840 | Symbols: | endomembrane protein 70, putative | chr5:3424910-3427797 REVERSEmoderately similar to ( 204) loc_os09g38530 12009.m06794 protein transmembrane 9 superfamily protein member 4, putative, expressed EMP70 no original description'
18339	MDP0000147600	259.302	501.81	16.7933	0.0334654	-4.90118	0.000613115	'35.1.1'	'not assigned.no ontology.ABC1 family protein'	'mdp0000147600|pacid:22653140'	'moderately similar to ( 422) AT5G24810 | Symbols: | ABC1 family protein | chr5:8516902-8522616 REVERSEmoderately similar to ( 313) loc_os06g48770 12006.m32168 protein retrotransposon protein, putative, SINE subclass, expressed no original description'
34316	MDP0000296797	312.969	38.696	587.241	15.1758	3.9237	0.000642414	'31.1'	'cell.organisation'	'mdp0000296797|pacid:22660153'	'moderately similar to ( 332) AT5G17900 | Symbols: | FUNCTIONS IN: molecular_function unknown; INVOLVED IN: biological_process unknown; LOCATED IN: extracellular region; CONTAINS InterPro DOMAIN/s: Micro-fibrillar-associated 1, C-terminal (InterPro:IPR009730); BEST Arabidopsis thaliana protein match is: unknown protein (TAIR:AT4G08580.1); Has 36643 Blast hits to 21191 proteins in 1090 species: Ar…
42881	MDP0000326004	100.257	192.722	7.79116	0.0404269	-4.62854	0.00067718	'26.19'	'misc.plastocyanin-like'	'mdp0000326004|pacid:22671626'	'weakly similar to ( 170) AT4G31840 | Symbols: | plastocyanin-like domain-containing protein | chr4:15401798-15402426 FORWARDvery weakly similar to (88.2) NO552_SOYBN Early nodulin 55-2 precursor (N-55-2) (Nodulin-315) - Glycine max (Soybean)very weakly similar to ( 100) loc_os02g06670 12002.m06015 protein early nodulin 20 precursor, putative, expressedCu_bind_like no original description'
51524	MDP0000872691	159.572	25.1698	293.974	11.6796	3.54592	0.000809186	'35.2'	'not assigned.unknown'	'mdp0000872691|pacid:22682277'	'no original description'
60546	MDP0000133120	208.059	36.4745	379.643	10.4084	3.37968	0.000976378	'35.1'	'not assigned.no ontology'	'mdp0000133120|pacid:22629962'	'moderately similar to ( 290) AT1G21660 | Symbols: | heat shock protein binding | chr1:7605924-7608835 FORWARDweakly similar to ( 199) loc_os01g25320 12001.m08996 protein auxilin-like protein, putative, expressed no original description'
22485	MDP0000177081	122.818	232.209	13.4277	0.0578259	-4.11214	0.000999002	'30.2.17'	'signalling.receptor kinases.DUF 26'	'mdp0000177081|pacid:22638990'	'moderately similar to ( 485) AT1G11340 | Symbols: | S-locus lectin protein kinase family protein | chr1:3814116-3817420 REVERSEmoderately similar to ( 207) NORK_MEDTR Nodulation receptor kinase precursor (EC 2.7.11.1) (Does not make infections protein 2) (Symbiosis receptor-like kinase) (MtSYMRK) - Medicago truncatula (Barrel medic)moderately similar to ( 434) loc_os07g36570 12007.m07908 protein…
2686	MDP0000924309	352.506	79.2697	625.743	7.89385	2.98073	0.00100145	'26.3'	'misc.gluco-, galacto- and mannosidases'	'mdp0000924309|pacid:22631730'	'highly similar to ( 615) AT3G26720 | Symbols: | glycosyl hydrolase family 38 protein | chr3:9816707-9822958 FORWARDhighly similar to ( 644) loc_os11g32260 12011.m28814 protein lysosomal alpha-mannosidase precursor, putative, expressed Glyco_hydro_38C no original description'
16662	MDP0000364277	221.929	33.3965	410.461	12.2905	3.61948	0.00123945	'29.2.1.2.2.57'	'protein.synthesis.ribosomal protein.eukaryotic.60S subunit.L7A'	'mdp0000364277|pacid:22666919'	'weakly similar to ( 185) AT5G20160 | Symbols: | ribosomal protein L7Ae/L30e/S12e/Gadd45 family protein | chr5:6804653-6805102 REVERSEweakly similar to ( 182) loc_os03g13800 12003.m06824 protein NHP2-like protein 1, putative, expressed RPL8A Ribosomal_L7Ae rpl7ae no original description'
28546	MDP0000188053	156.055	308.994	3.117	0.0100876	-6.63128	0.00135235	'35.2'	'not assigned.unknown'	'mdp0000188053|pacid:22625679'	'weakly similar to ( 119) AT5G15510 | Symbols: | FUNCTIONS IN: molecular_function unknown; INVOLVED IN: biological_process unknown; EXPRESSED IN: 17 plant structures; EXPRESSED DURING: 7 growth stages; CONTAINS InterPro DOMAIN/s: Targeting for Xklp2 (InterPro:IPR009675); BEST Arabidopsis thaliana protein match is: unknown protein (TAIR:AT3G01015.1); Has 992 Blast hits to 819 proteins in 107 speci…
2274	MDP0000157066	1999.46	3532.29	466.617	0.1321	-2.9203	0.00138241	'34.1'	'transport.p- and v-ATPases'	'mdp0000157066|pacid:22668988'	'highly similar to ( 734) AT3G47950 | Symbols: AHA4 | AHA4; ATPase/ hydrogen-exporting ATPase, phosphorylative mechanism | chr3:17693015-17697801 FORWARDhighly similar to ( 738) PMA1_NICPL Plasma membrane ATPase 1 (EC 3.6.3.6) (Proton pump 1) - Nicotiana plumbaginifolia (Leadwort-leaved tobacco)highly similar to ( 728) loc_os07g09340 12007.m05390 protein plasma membrane ATPase 1, putative, expres…
24611	MDP0000573982	149.604	27.5888	271.619	9.84523	3.29943	0.00140791	'35.2'	'not assigned.unknown'	'mdp0000573982|pacid:22672340'	'no original description'
36552	MDP0000231572	119.082	223.897	14.2657	0.0637156	-3.97221	0.00170108	'35.1.5'	'not assigned.no ontology.pentatricopeptide (PPR) repeat-containing protein'	'mdp0000231572|pacid:22680318'	'nearly identical (1366) AT3G06920 | Symbols: | pentatricopeptide (PPR) repeat-containing protein | chr3:2181717-2184449 FORWARDmoderately similar to ( 296) RF1_ORYSA Rf1 protein, mitochondrial precursor (PPR protein) (Fertility restorer) (Restorer for CMS) - Oryza sativa (Rice)nearly identical (1137) loc_os07g14530 12007.m079646 protein expressed protein no original description'
37648	MDP0000198983	183.681	318.058	49.3039	0.155015	-2.68952	0.00183973	'35.2'	'not assigned.unknown'	'mdp0000198983|pacid:22674193'	'no original description'
34681	MDP0000844941	135.314	265.351	5.27698	0.0198868	-5.65205	0.00188091	'35.1.19'	'not assigned.no ontology.C2 domain-containing protein'	'mdp0000844941|pacid:22626891'	'weakly similar to ( 169) AT5G37740 | Symbols: | C2 domain-containing protein | chr5:14992148-14993431 FORWARDweakly similar to ( 148) loc_os02g22130 12002.m07451 protein GTPase activating protein, putative, expressed no original description'
39588	MDP0000840293	280.869	77.0059	484.732	6.29474	2.65415	0.00214667	'35.2'	'not assigned.unknown'	'mdp0000840293|pacid:22664079'	'moderately similar to ( 380) AT5G23890 | Symbols: | LOCATED IN: mitochondrion, chloroplast thylakoid membrane, chloroplast, plastid, chloroplast envelope; EXPRESSED IN: 24 plant structures; EXPRESSED DURING: 14 growth stages; CONTAINS InterPro DOMAIN/s: S-layer homology region (InterPro:IPR001119); BEST Arabidopsis thaliana protein match is: unknown protein (TAIR:AT5G52410.2); Has 47782 Blast hi…
49308	MDP0000130327	115.966	20.4069	211.525	10.3654	3.3737	0.00215586	'28.1'	'DNA.synthesis/chromatin structure'	'mdp0000130327|pacid:22634046'	'highly similar to ( 654) AT2G42120 | Symbols: POLD2 | POLD2 (DNA POLYMERASE DELTA SMALL SUBUNIT); DNA binding / DNA-directed DNA polymerase | chr2:17563282-17565965 REVERSEhighly similar to ( 585) DPOD2_ORYSA DNA polymerase delta small subunit (EC 2.7.7.7) - Oryza sativa (Rice)highly similar to ( 585) loc_os03g03650 12003.m05898 protein DNA polymerase delta small subunit, putative, expressed DNA…
11222	MDP0000168781	120.841	213.134	28.5475	0.133942	-2.90032	0.00263977	'35.1'	'not assigned.no ontology'	'mdp0000168781|pacid:22640901'	'weakly similar to ( 168) AT5G09390 | Symbols: | CD2-binding protein-related | chr5:2913591-2915803 FORWARDweakly similar to ( 165) loc_os09g20590 12009.m05266 protein expressed protein no original description'
42684	MDP0000214090	107.81	188.03	27.5905	0.146735	-2.76872	0.00268384	'35.2'	'not assigned.unknown'	'mdp0000214090|pacid:22633331'	'no original description'
4349	MDP0000704494	1325.21	2230.44	419.983	0.188296	-2.40892	0.0030558	'35.2'	'not assigned.unknown'	'mdp0000704494|pacid:22640389'	'no original description'
9289	MDP0000136009	283.226	487.766	78.6868	0.161321	-2.632	0.0030922	'35.1'	'not assigned.no ontology'	'mdp0000136009|pacid:22651296'	'very weakly similar to (83.2) AT3G22435 | Symbols: | XS domain-containing protein | chr3:7956249-7957605 FORWARDweakly similar to ( 117) loc_os11g37070 12011.m07555 protein expressed protein no original description'
6751	MDP0000269997	130.833	40.1078	221.558	5.52406	2.46573	0.00388528	'29.5'	'protein.degradation'	'mdp0000269997|pacid:22650465'	'moderately similar to ( 213) AT1G78660 | Symbols: ATGGH1 | gamma-glutamyl hydrolase, putative / gamma-Glu-X carboxypeptidase, putative / conjugase, putative | chr1:29585901-29588117 FORWARDweakly similar to ( 154) GGH_SOYBN Gamma-glutamyl hydrolase precursor (EC 3.4.19.9) (Gamma-Glu-X carboxypeptidase) (Conjugase) (GH) - Glycine max (Soybean)weakly similar to ( 183) loc_os05g44130 12005.m27626 p…
30084	MDP0000787176	350.46	107.329	593.592	5.53057	2.46743	0.00413242	'35.2'	'not assigned.unknown'	'mdp0000787176|pacid:22665699'	'very weakly similar to (83.6) AT1G60870 | Symbols: MEE9 | MEE9 (maternal effect embryo arrest 9) | chr1:22409712-22410227 FORWARD no original description'
57904	MDP0000549464	112.905	30.0362	195.773	6.51792	2.70441	0.00416382	'35.2'	'not assigned.unknown'	'mdp0000549464|pacid:22670818'	'no original description'
9719	MDP0000256376	138.35	37.4017	239.298	6.39805	2.67763	0.00444789	'16.2'	'secondary metabolism.phenylpropanoids'	'mdp0000256376|pacid:22661272'	'moderately similar to ( 319) AT1G24430 | Symbols: | transferase/ transferase, transferring acyl groups other than amino-acyl groups | chr1:8658190-8659497 REVERSEweakly similar to ( 109) HCBT1_DIACA Anthranilate N-benzoyltransferase protein 1 (EC 2.3.1.144) (Anthranilate N-hydroxycinnamoyl/benzoyltransferase 1) - Dianthus caryophyllus (Carnation) (Clove pink)weakly similar to ( 127) loc_os04g422…
10827	MDP0000256280	237.3	405.512	69.0872	0.17037	-2.55326	0.00503756	'26.11'	'misc.alcohol dehydrogenases'	'mdp0000256280|pacid:22676069'	'highly similar to ( 550) AT1G77120 | Symbols: ADH1, ADH, ATADH, ATADH1 | ADH1 (ALCOHOL DEHYDROGENASE 1); alcohol dehydrogenase | chr1:28975509-28977216 FORWARDhighly similar to ( 574) ADH_MALDO Alcohol dehydrogenase (EC 1.1.1.1) - Malus domestica (Apple) (Malus sylvestris)highly similar to ( 572) loc_os11g10480 12011.m28756 protein alcohol dehydrogenase 1, putative, expressed AdhC Tdh AdhP tdh A…
27583	MDP0000292060	207.252	347.807	66.6974	0.191765	-2.38259	0.00530121	'35.2'	'not assigned.unknown'	'mdp0000292060|pacid:22635089'	'no original description'
2001	MDP0000248047	187.914	315.008	60.8202	0.193075	-2.37277	0.0054428	'35.2'	'not assigned.unknown'	'mdp0000248047|pacid:22632773'	'no original description'
44208	MDP0000307882	186.336	327.815	44.857	0.136836	-2.86948	0.00606737	'35.2'	'not assigned.unknown'	'mdp0000307882|pacid:22682576'	'no original description'
47642	MDP0000212691	330.842	548.083	113.601	0.207269	-2.27042	0.0062834	'30.2.17'	'signalling.receptor kinases.DUF 26'	'mdp0000212691|pacid:22678862'	'moderately similar to ( 500) AT1G56130 | Symbols: | leucine-rich repeat family protein / protein kinase family protein | chr1:20994931-21000887 REVERSEweakly similar to ( 175) PSKR_DAUCA Phytosulfokine receptor precursor (EC 2.7.11.1) (Phytosulfokine LRR receptor kinase) - Daucus carota (Carrot)moderately similar to ( 474) loc_os08g10310 12008.m26613 protein SHR5-receptor-like kinase, putative, …
15956	MDP0000513621	140.913	41.4586	240.368	5.7978	2.5355	0.00666374	'35.2'	'not assigned.unknown'	'mdp0000513621|pacid:22655527'	'weakly similar to ( 191) AT4G12590 | Symbols: | unknown protein | chr4:7451291-7452976 REVERSEweakly similar to ( 156) loc_os09g32220 12009.m06311 protein protein pob, putative, expressed DUF850 no original description'
4280	MDP0000418263	171.45	38.4465	304.454	7.9189	2.9853	0.00680677	'29.3.3'	'protein.targeting.chloroplast'	'mdp0000418263|pacid:22666625'	'nearly identical (1237) AT3G46740 | Symbols: TOC75-III | TOC75-III (TRANSLOCON AT THE OUTER ENVELOPE MEMBRANE OF CHLOROPLASTS 75-III); P-P-bond-hydrolysis-driven protein transmembrane transporter | chr3:17216104-17219296 REVERSEnearly identical (1194) TOC75_PEA Protein TOC75, chloroplast precursor (75 kDa translocon at the outer-envelope-membrane of chloroplasts) (Import intermediate associated …
23690	MDP0000279643	165.817	287.98	43.654	0.151587	-2.72178	0.00682239	'31.1'	'cell.organisation'	'mdp0000279643|pacid:22624225'	'moderately similar to ( 246) AT5G17900 | Symbols: | FUNCTIONS IN: molecular_function unknown; INVOLVED IN: biological_process unknown; LOCATED IN: extracellular region; CONTAINS InterPro DOMAIN/s: Micro-fibrillar-associated 1, C-terminal (InterPro:IPR009730); BEST Arabidopsis thaliana protein match is: unknown protein (TAIR:AT4G08580.1); Has 36643 Blast hits to 21191 proteins in 1090 species: Ar…
40134	MDP0000140679	144.25	41.0491	247.451	6.02817	2.59172	0.00715483	'16.2'	'secondary metabolism.phenylpropanoids'	'mdp0000140679|pacid:22655838'	'moderately similar to ( 319) AT1G24430 | Symbols: | transferase/ transferase, transferring acyl groups other than amino-acyl groups | chr1:8658190-8659497 REVERSEweakly similar to ( 109) HCBT1_DIACA Anthranilate N-benzoyltransferase protein 1 (EC 2.3.1.144) (Anthranilate N-hydroxycinnamoyl/benzoyltransferase 1) - Dianthus caryophyllus (Carnation) (Clove pink)weakly similar to ( 127) loc_os04g422…
9493	MDP0000273320	205.271	364.976	45.5654	0.124845	-3.00179	0.007185	'35.2'	'not assigned.unknown'	'mdp0000273320|pacid:22626042'	'no original description'
5245	MDP0000119941	197.926	70.6005	325.252	4.60693	2.20381	0.0076114	'8.1.1.3'	'TCA / org transformation.TCA.pyruvate DH.E3'	'mdp0000119941|pacid:22643547'	'highly similar to ( 724) AT3G17240 | Symbols: mtLPD2 | mtLPD2 (LIPOAMIDE DEHYDROGENASE 2); ATP binding / dihydrolipoyl dehydrogenase | chr3:5890278-5892166 REVERSEhighly similar to ( 712) DLDH_PEA Dihydrolipoyl dehydrogenase, mitochondrial precursor (EC 1.8.1.4) (Dihydrolipoamide dehydrogenase) (Pyruvate dehydrogenase complex E3 subunit) (PDC-E3) (E3) (Glycine cleavage system L protein) - Pisum …
42325	MDP0000324859	179.686	293.754	65.6187	0.22338	-2.16243	0.00805846	'35.2'	'not assigned.unknown'	'mdp0000324859|pacid:22649330'	'no original description'
16779	MDP0000807587	212.887	79.6415	346.132	4.34613	2.11973	0.00814472	'35.2'	'not assigned.unknown'	'mdp0000807587|pacid:22662891'	'weakly similar to ( 131) AT3G49055 | Symbols: | unknown protein | chr3:18185166-18186968 REVERSEweakly similar to ( 131) loc_os08g44550 12008.m08428 protein expressed protein no original description'
9646	MDP0000273242	1578.97	358.354	2799.58	7.81235	2.96576	0.00824255	'10.8.2'	'cell wall.pectin*esterases.acetyl esterase'	'mdp0000273242|pacid:22641606'	'moderately similar to ( 429) AT4G19420 | Symbols: | pectinacetylesterase family protein | chr4:10587504-10589807 REVERSEmoderately similar to ( 419) loc_os02g47400 12002.m100327 protein carboxylic ester hydrolase, putative, expressed PAE no original description'
5789	MDP0000265916	132.447	47.6428	217.252	4.56001	2.18904	0.00875828	'33.99'	'development.unspecified'	'mdp0000265916|pacid:22641125'	'weakly similar to ( 117) AT4G20020 | Symbols: | unknown protein | chr4:10844360-10846085 REVERSEvery weakly similar to (92.0) DAG_ANTMA DAG protein, chloroplast precursor - Antirrhinum majus (Garden snapdragon)very weakly similar to (92.8) loc_os11g11020 12011.m05295 protein DAG protein, chloroplast precursor, putative, expressed no original description'
38296	MDP0000195801	384.342	151.833	616.851	4.0627	2.02244	0.00919167	'27.4'	'RNA.RNA binding'	'mdp0000195801|pacid:22637424'	'moderately similar to ( 229) AT3G55340 | Symbols: PHIP1 | PHIP1 (PHRAGMOPLASTIN INTERACTING PROTEIN 1); RNA binding / mRNA binding | chr3:20515672-20517832 FORWARDmoderately similar to ( 225) loc_os05g02400 12005.m04776 protein RNA binding protein, putative, expressed no original description'
30278	MDP0000285642	248.646	94.9137	402.379	4.23942	2.08387	0.0105733	'34.9'	'transport.metabolite transporters at the mitochondrial membrane'	'mdp0000285642|pacid:22621855'	'weakly similar to ( 123) AT4G24570 | Symbols: DIC2 | mitochondrial substrate carrier family protein | chr4:12686546-12687487 FORWARDvery weakly similar to (95.9) loc_os08g37370 12008.m07723 protein mitochondrial 2-oxoglutarate/malate carrier protein, putative, expressed no original description'
7529	MDP0000587064	353.348	104.162	602.535	5.7846	2.53222	0.010867	'29.3.1'	'protein.targeting.nucleus'	'mdp0000587064|pacid:22662585'	'nearly identical (1321) AT1G14850 | Symbols: NUP155 | NUP155; nucleocytoplasmic transporter | chr1:5116921-5123259 REVERSEnearly identical (1156) loc_os06g20090 12006.m06666 protein NUP155, putative, expressed Nucleoporin NUP170 no original description'
56436	MDP0000314103	1258.44	230.204	2286.68	9.93326	3.31227	0.011165	'10.2.1'	'cell wall.cellulose synthesis.cellulose synthase'	'mdp0000314103|pacid:22679432'	'nearly identical (1919) AT5G05170 | Symbols: CESA3, IXR1, ATCESA3, ATH-B, CEV1 | CEV1 (CONSTITUTIVE EXPRESSION OF VSP 1); cellulose synthase/ transferase, transferring glycosyl groups | chr5:1530401-1535090 REVERSEnearly identical (1788) loc_os07g10770 12007.m05532 protein CESA8 - cellulose synthase, expressedCellulose_synt no original description'
33595	MDP0000201006	1534.26	354.551	2713.97	7.65466	2.93634	0.0112609	'8.2.9'	'TCA / org transformation.other organic acid transformatons.cyt MDH'	'mdp0000201006|pacid:22661054'	'moderately similar to ( 207) AT1G04410 | Symbols: | malate dehydrogenase, cytosolic, putative | chr1:1189418-1191267 REVERSEmoderately similar to ( 214) MDHC_MAIZE Malate dehydrogenase, cytoplasmic (EC 1.1.1.37) - Zea mays (Maize)moderately similar to ( 213) loc_os10g33800 12010.m21921 protein malate dehydrogenase, cytoplasmic, putative, expressed MDH_cytoplasmic_cytosolic PRK05442 MDH MDH_cholo…
29319	MDP0000657531	100.408	36.8134	164.003	4.45499	2.15542	0.0117199	'35.2'	'not assigned.unknown'	'mdp0000657531|pacid:22623805'	'no original description'
43966	MDP0000663444	310.94	117.161	504.718	4.30791	2.10699	0.0120106	'35.1'	'not assigned.no ontology'	'mdp0000663444|pacid:22663910'	'very weakly similar to (84.7) AT3G22435 | Symbols: | XS domain-containing protein | chr3:7956249-7957605 FORWARDweakly similar to ( 136) loc_os11g37070 12011.m07555 protein expressed protein no original description'
38000	MDP0000201186	111.169	185.997	36.3414	0.195387	-2.35559	0.0123307	'30.2.17'	'signalling.receptor kinases.DUF 26'	'mdp0000201186|pacid:22645754'	'highly similar to ( 522) AT1G11340 | Symbols: | S-locus lectin protein kinase family protein | chr1:3814116-3817420 REVERSEweakly similar to ( 197) SLSG3_BRAOL S-locus-specific glycoprotein S13 precursor (SLSG-13) (Fragment) - Brassica oleracea (Wild cabbage)moderately similar to ( 470) loc_os04g54070 12004.m10299 protein receptor-like kinase, putative, expressed TyrKc Pkinase_Tyr PTKc S_TKc S_T…
25637	MDP0000661067	342.668	90.6357	594.7	6.56143	2.71401	0.0129118	'35.2'	'not assigned.unknown'	'mdp0000661067|pacid:22645638'	'no original description'
46880	MDP0000212932	105.304	176.664	33.9435	0.192136	-2.3798	0.013008	'20.1'	'stress.biotic'	'mdp0000212932|pacid:22647415'	'highly similar to ( 605) AT3G14470 | Symbols: | disease resistance protein (NBS-LRR class), putative | chr3:4857940-4861104 FORWARDmoderately similar to ( 496) loc_os05g41290 12005.m08304 protein disease resistance RPP13-like protein 1, putative, expressed NB-ARC no original description'
1798	MDP0000235408	417.138	33.1377	801.139	24.176	4.59551	0.0132864	'10.2.2'	'cell wall.cellulose synthesis.COBRA'	'mdp0000235408|pacid:22677329'	'highly similar to ( 667) AT5G15630 | Symbols: COBL4, IRX6 | IRX6 | chr5:5084842-5086545 FORWARDhighly similar to ( 607) COBL5_ORYSA COBRA-like 5 protein precursor (Protein BRITTLE CULM1) - Oryza sativa (Rice)highly similar to ( 607) loc_os03g30250 12003.m08287 protein phytochelatin synthetase-like conserved region family protein, expressedPhytochel_synth no original description'
54058	MDP0000225038	234.94	62.3973	407.483	6.53046	2.70718	0.0133178	'35.2'	'not assigned.unknown'	'mdp0000225038|pacid:22634171'	'no original description'
11175	MDP0000734391	286.447	99.2107	473.683	4.77452	2.25536	0.0136062	'34.13'	'transport.peptides and oligopeptides'	'mdp0000734391|pacid:22630078'	'moderately similar to ( 355) AT1G27040 | Symbols: | nitrate transporter, putative | chr1:9386893-9390018 REVERSEmoderately similar to ( 318) loc_os04g41400 12004.m09119 protein peptide transporter PTR2, putative, expressed PTR2 PTR2 no original description'
54677	MDP0000399538	235.235	394.9	75.5698	0.191365	-2.3856	0.0136065	'29.5.11.4.3.2'	'protein.degradation.ubiquitin.E3.SCF.FBOX'	'mdp0000399538|pacid:22645022'	'moderately similar to ( 340) AT3G27150 | Symbols: | kelch repeat-containing F-box family protein | chr3:10009692-10010960 REVERSEmoderately similar to ( 235) loc_os04g52830 12004.m10176 protein kelch motif family protein, expressed no original description'
40181	MDP0000348468	722.476	217.059	1227.89	5.65696	2.50003	0.0142374	'26.19'	'misc.plastocyanin-like'	'mdp0000348468|pacid:22677453'	'weakly similar to ( 148) AT1G64640 | Symbols: | plastocyanin-like domain-containing protein | chr1:24022482-24023151 REVERSEweakly similar to ( 130) loc_os03g02400 12003.m05782 protein early nodulin-like protein 1 precursor, putative, expressedCu_bind_like no original description'
16790	MDP0000798964	153.014	299.19	6.83681	0.022851	-5.4516	0.014523	'35.2'	'not assigned.unknown'	'mdp0000798964|pacid:22635856'	'moderately similar to ( 295) AT4G32480 | Symbols: | unknown protein | chr4:15676488-15677776 FORWARDmoderately similar to ( 242) loc_os01g54340 12001.m43190 protein plant-specific domain TIGR01615 family protein, expressedDUF506 no original description'
38806	MDP0000293588	205.436	317.423	93.4498	0.294402	-1.76414	0.0150778	'13.2.4.1'	'amino acid metabolism.degradation.branched chain group.shared'	'mdp0000293588|pacid:22637919'	'moderately similar to ( 426) AT3G06850 | Symbols: BCE2, LTA1, DIN3 | BCE2; acetyltransferase/ alpha-ketoacid dehydrogenase/ dihydrolipoamide branched chain acyltransferase | chr3:2158212-2160465 REVERSEmoderately similar to ( 394) loc_os01g21160 12001.m150569 protein dihydrolipoyllysine-residue acetyltransferase component of pyruvatedehydrogenase complex, putative, expressed PRK11855 PRK11856 Ac…
47045	MDP0000212114	126.615	208.724	44.5054	0.213226	-2.22954	0.0152065	'27.1.1'	'RNA.processing.splicing'	'mdp0000212114|pacid:22630399'	'moderately similar to ( 250) AT1G03140 | Symbols: | splicing factor Prp18 family protein | chr1:754471-756223 REVERSEmoderately similar to ( 213) loc_os07g38420 12007.m08088 protein prp18 domain containing protein, expressed no original description'
49894	MDP0000304378	433.829	666.124	201.533	0.302546	-1.72478	0.0154993	'20.1'	'stress.biotic'	'mdp0000304378|pacid:22628009'	'moderately similar to ( 372) AT3G14470 | Symbols: | disease resistance protein (NBS-LRR class), putative | chr3:4857940-4861104 FORWARDmoderately similar to ( 410) loc_os08g12740 12008.m080109 protein disease resistance protein RGA3, putative, expressed NB-ARC no original description'
21584	MDP0000284756	255.16	72.8738	437.446	6.0028	2.58563	0.015727	'29.5.11'	'protein.degradation.ubiquitin'	'mdp0000284756|pacid:22651729'	'moderately similar to ( 241) AT4G22290 | Symbols: | ubiquitin thiolesterase | chr4:11783199-11785730 REVERSEmoderately similar to ( 237) loc_os08g13350 12008.m26625 protein cysteine-type endopeptidase/ ubiquitin thiolesterase, putative, expressed no original description'
31757	MDP0000384846	3091.77	4739.56	1443.97	0.304663	-1.71471	0.0159529	'30.5'	'signalling.G-proteins'	'mdp0000384846|pacid:22667259'	'highly similar to ( 539) AT1G18080 | Symbols: ATARCA, RACK1A_AT | ATARCA; nucleotide binding | chr1:6222325-6223901 FORWARDhighly similar to ( 555) GBLP_SOYBN Guanine nucleotide-binding protein subunit beta-like protein - Glycine max (Soybean)moderately similar to ( 458) loc_os01g49290 12001.m11115 protein guanine nucleotide-binding protein beta subunit-like protein, putative, expressed WD40 COG…
50809	MDP0000205892	229.136	1.23307	457.04	370.65	8.53392	0.0166073	'10.6.3'	'cell wall.degradation.pectate lyases and polygalacturonases'	'mdp0000205892|pacid:22636999'	'highly similar to ( 518) AT1G11920 | Symbols: | pectate lyase family protein | chr1:4023667-4025097 REVERSEmoderately similar to ( 355) PEL_LILLO Pectate lyase precursor (EC 4.2.2.2) - Lilium longiflorum (Trumpet lily)moderately similar to ( 385) loc_os04g05050 12004.m35243 protein pectate lyase 8 precursor, putative, expressedAmb_all Pec_lyase_C PelB no original description'
1781	MDP0000501474	428.125	169.628	686.623	4.04782	2.01715	0.0169001	'35.2'	'not assigned.unknown'	'mdp0000501474|pacid:22676293'	'moderately similar to ( 303) AT3G08640 | Symbols: | alphavirus core protein family | chr3:2622992-2624005 FORWARDmoderately similar to ( 275) loc_os01g59740 12001.m12108 protein expressed protein no original description'
37119	MDP0000138517	135.789	247.227	24.3519	0.0985001	-3.34373	0.0169698	'35.2'	'not assigned.unknown'	'mdp0000138517|pacid:22672508'	'no original description'
51767	MDP0000308779	244.661	400.933	88.3894	0.220459	-2.18142	0.0170759	'35.2'	'not assigned.unknown'	'mdp0000308779|pacid:22652696'	'moderately similar to ( 472) AT3G54260 | Symbols: | unknown protein | chr3:20085097-20086745 REVERSEmoderately similar to ( 288) loc_os03g19470 12003.m07363 protein expressed proteinDUF231 no original description'
12240	MDP0000248648	712.916	194.303	1231.53	6.33818	2.66407	0.0171657	'30.2.11'	'signalling.receptor kinases.leucine rich repeat XI'	'mdp0000248648|pacid:22623528'	'moderately similar to ( 221) AT5G65710 | Symbols: HSL2 | HSL2 (HAESA-Like 2); ATP binding / kinase/ protein serine/threonine kinase | chr5:26292372-26295440 FORWARDweakly similar to ( 104) RPK1_IPONI Receptor-like protein kinase precursor (EC 2.7.11.1) - Ipomoea nil (Japanese morning glory) (Pharbitis nil)weakly similar to ( 155) loc_os08g28870 12008.m06892 protein receptor-like protein kinase 5…
44385	MDP0000805606	2394.19	858.262	3930.12	4.57916	2.19508	0.0171705	'30.2.11'	'signalling.receptor kinases.leucine rich repeat XI'	'mdp0000805606|pacid:22680337'	'weakly similar to ( 147) AT5G46330 | Symbols: FLS2 | FLS2 (FLAGELLIN-SENSITIVE 2); ATP binding / kinase/ protein binding / protein serine/threonine kinase/ transmembrane receptor protein serine/threonine kinase | chr5:18791802-18795407 FORWARDweakly similar to ( 114) PGIP3_PHAVU Polygalacturonase inhibitor 3 precursor (Polygalacturonase-inhibiting protein) (PGIP-2) (PGIP-3) - Phaseolus vulgaris …
24448	MDP0000185086	809.936	358.641	1261.23	3.5167	1.81422	0.0175057	'9.5'	'mitochondrial electron transport / ATP synthesis.cytochrome c reductase'	'mdp0000185086|pacid:22636655'	'weakly similar to ( 110) AT3G52730 | Symbols: | ubiquinol-cytochrome C reductase UQCRX/QCR9-like family protein | chr3:19543146-19544167 REVERSEweakly similar to ( 104) UCR10_SOLTU Ubiquinol-cytochrome c reductase complex 8.0 kDa protein (EC 1.10.2.2) - Solanum tuberosum (Potato)weakly similar to ( 103) loc_os05g33210 12005.m83959 protein ubiquinol-cytochrome c reductase complex 8.0 kDa protein,…
37396	MDP0000234756	2479.48	1165.56	3793.39	3.25455	1.70246	0.0175547	'35.2'	'not assigned.unknown'	'mdp0000234756|pacid:22669368'	'no original description'
51441	MDP0000130843	118.271	186.279	50.2636	0.26983	-1.88988	0.0176801	'35.2'	'not assigned.unknown'	'mdp0000130843|pacid:22633802'	'no original description'
28496	MDP0000150049	1882.41	3220.36	544.452	0.169066	-2.56435	0.0181952	'34.1'	'transport.p- and v-ATPases'	'mdp0000150049|pacid:22646475'	'nearly identical (1548) AT4G30190 | Symbols: AHA2, PMA2 | AHA2; ATPase/ hydrogen-exporting ATPase, phosphorylative mechanism | chr4:14770820-14775920 REVERSEnearly identical (1608) PMA4_NICPL Plasma membrane ATPase 4 (EC 3.6.3.6) (Proton pump 4) - Nicotiana plumbaginifolia (Leadwort-leaved tobacco)nearly identical (1585) loc_os04g56160 12004.m101441 protein plasma membrane ATPase, putative, expr…
56290	MDP0000215771	194.472	298.254	90.6897	0.304069	-1.71753	0.0182897	'30.5'	'signalling.G-proteins'	'mdp0000215771|pacid:22651844'	'moderately similar to ( 204) AT4G18800 | Symbols: ATHSGBP, ATRAB11B, ATRABA1D | ATRABA1D (ARABIDOPSIS RAB GTPASE HOMOLOG A1D); GTP binding | chr4:10320156-10321339 REVERSEmoderately similar to ( 206) RIC2_ORYSA Ras-related protein RIC2 - Oryza sativa (Rice)moderately similar to ( 206) loc_os06g35814 12006.m08118 protein ras-related protein RIC2, putative, expressed Rab11_like RAB Ras Rab Rab2 Ra…
27582	MDP0000145045	299.429	458.624	140.234	0.305772	-1.70947	0.0187429	'35.2'	'not assigned.unknown'	'mdp0000145045|pacid:22657245'	'no original description'
51101	MDP0000790048	146.113	228.411	63.8156	0.27939	-1.83965	0.0192245	'35.2'	'not assigned.unknown'	'mdp0000790048|pacid:22620604'	'weakly similar to ( 169) AT1G76020 | Symbols: | INVOLVED IN: biological_process unknown; LOCATED IN: cell wall, vacuole; EXPRESSED IN: 22 plant structures; EXPRESSED DURING: 13 growth stages; CONTAINS InterPro DOMAIN/s: Thioredoxin fold (InterPro:IPR012335), Thioredoxin-like fold (InterPro:IPR012336); BEST Arabidopsis thaliana protein match is: unknown protein (TAIR:AT1G20225.1); Has 118 Blast h…
18376	MDP0000182259	1573.96	331.485	2816.44	8.49643	3.08686	0.0194507	'35.1'	'not assigned.no ontology'	'mdp0000182259|pacid:22663621'	'very weakly similar to (84.7) AT4G16380 | Symbols: | LOCATED IN: cellular_component unknown; BEST Arabidopsis thaliana protein match is: metal ion binding (TAIR:AT1G49420.1); Has 3600 Blast hits to 3158 proteins in 308 species: Archae - 4; Bacteria - 309; Metazoa - 1646; Fungi - 490; Plants - 698; Viruses - 60; Other Eukaryotes - 393 (source: NCBI BLink). | chr4:9255148-9255955 FORWARD no origin…
43188	MDP0000303124	163.649	255.567	71.7311	0.280675	-1.83303	0.0196863	'35.2'	'not assigned.unknown'	'mdp0000303124|pacid:22641301'	'no original description'
17420	MDP0000178814	860.581	1410.79	310.369	0.219996	-2.18445	0.0198236	'8.1.1.1'	'TCA / org transformation.TCA.pyruvate DH.E1'	'mdp0000178814|pacid:22626159'	'highly similar to ( 631) AT5G09300 | Symbols: | 2-oxoisovalerate dehydrogenase, putative / 3-methyl-2-oxobutanoate dehydrogenase, putative / branched-chain alpha-keto acid dehydrogenase E1 alpha subunit, putative | chr5:2884282-2886291 REVERSEweakly similar to ( 137) ODPA_SOLTU Pyruvate dehydrogenase E1 component subunit alpha, mitochondrial precursor (EC 1.2.4.1) (PDHE1-A) - Solanum tuberosum (…
10702	MDP0000121116	153.523	254.997	52.048	0.204112	-2.29257	0.02026	'30.6'	'signalling.MAP kinases'	'mdp0000121116|pacid:22632066'	'highly similar to ( 840) AT3G14720 | Symbols: ATMPK19, MPK19 | ATMPK19; MAP kinase | chr3:4946057-4948906 FORWARDhighly similar to ( 772) MPK10_ORYSA Mitogen-activated protein kinase 10 (EC 2.7.11.24) (MAP kinase 10) - Oryza sativa (Rice)highly similar to ( 772) loc_os01g43910 12001.m10650 protein OsMPK20-1 - putative MAPK based on amino acid sequence homology, expressed S_TKc S_TKc Pkinase SPS1…
49540	MDP0000714688	1214.62	1961.31	467.936	0.238583	-2.06743	0.0205211	'35.2'	'not assigned.unknown'	'mdp0000714688|pacid:22674425'	'no original description'
14291	MDP0000169719	383.501	593.787	173.215	0.291713	-1.77738	0.0206254	'26.16'	'misc.myrosinases-lectin-jacalin'	'mdp0000169719|pacid:22642608'	'moderately similar to ( 284) AT3G53810 | Symbols: | lectin protein kinase, putative | chr3:19933153-19935186 REVERSEweakly similar to ( 135) KPRO_MAIZE Putative receptor protein kinase ZmPK1 precursor (EC 2.7.11.1) - Zea mays (Maize)moderately similar to ( 464) loc_os02g48210 12002.m09855 protein lectin-like protein kinase, putative, expressed Lectin_legB Pkinase_Tyr PTKc TyrKc Pkinase S_TKc S_T…
9923	MDP0000272947	318.781	135.36	502.202	3.71011	1.89146	0.0211021	'35.1'	'not assigned.no ontology'	'mdp0000272947|pacid:22656906'	'weakly similar to ( 162) AT1G75200 | Symbols: | flavodoxin family protein / radical SAM domain-containing protein | chr1:28220849-28223597 REVERSE no original description'
13266	MDP0000277420	171.252	70.6852	271.819	3.84549	1.94317	0.0216483	'29.4.1.57'	'protein.postranslational modification.kinase.receptor like cytoplasmatic kinase VII'	'mdp0000277420|pacid:22650686'	'highly similar to ( 527) AT1G78530 | Symbols: | protein kinase family protein | chr1:29539274-29540681 REVERSEmoderately similar to ( 245) PSKR_DAUCA Phytosulfokine receptor precursor (EC 2.7.11.1) (Phytosulfokine LRR receptor kinase) - Daucus carota (Carrot)moderately similar to ( 466) loc_os01g14510 12001.m08055 protein BRASSINOSTEROID INSENSITIVE 1 precursor, putative, expressed Pkinase_Tyr P…
6868	MDP0000264150	234.016	399.775	68.2572	0.170739	-2.55014	0.0224064	'35.1'	'not assigned.no ontology'	'mdp0000264150|pacid:22637290'	'moderately similar to ( 276) AT3G27640 | Symbols: | transducin family protein / WD-40 repeat family protein | chr3:10232307-10235467 FORWARDweakly similar to ( 184) loc_os03g49200 12003.m101455 protein cell division cycle protein cdt2, putative, expressed no original description'
34959	MDP0000739246	788.836	339.707	1237.96	3.64421	1.86561	0.0225529	'35.2'	'not assigned.unknown'	'mdp0000739246|pacid:22673005'	'moderately similar to ( 321) AT2G39570 | Symbols: | ACT domain-containing protein | chr2:16507963-16509741 FORWARDmoderately similar to ( 283) loc_os05g02220 12005.m083560 protein amino acid binding protein, putative, expressedACT_ACR-like_3 ACT_ACR-like_4 no original description'
20088	MDP0000284679	182.711	84.0325	281.389	3.34857	1.74355	0.0231045	'27.3.21'	'RNA.regulation of transcription.GRAS transcription factor family'	'mdp0000284679|pacid:22651512'	'highly similar to ( 575) AT1G50600 | Symbols: SCL5 | SCL5; transcription factor | chr1:18737398-18739547 REVERSEhighly similar to ( 555) CIGR2_ORYSA Chitin-inducible gibberellin-responsive protein 2 - Oryza sativa (Rice)highly similar to ( 558) loc_os10g22430 12010.m05252 protein chitin-inducible gibberellin-responsive protein 2, putative, expressedGRAS no original description'
52449	MDP0000311720	1421.68	2258.18	585.172	0.259134	-1.94823	0.0231993	'29.5.3'	'protein.degradation.cysteine protease'	'mdp0000311720|pacid:22627051'	'weakly similar to ( 129) AT5G60360 | Symbols: AALP | AALP (Arabidopsis aleurain-like protease); cysteine-type peptidase | chr5:24280044-24282157 FORWARDvery weakly similar to (94.0) CYSP2_MAIZE Cysteine proteinase 2 precursor (EC 3.4.22.-) - Zea mays (Maize)very weakly similar to (84.0) loc_os09g27030 12009.m059986 protein thiol protease aleurain precursor, putative, expressed no original descri…
57000	MDP0000132216	309.185	146.83	471.539	3.21147	1.68323	0.0232008	'34.9'	'transport.metabolite transporters at the mitochondrial membrane'	'mdp0000132216|pacid:22623787'	'highly similar to ( 730) AT2G35800 | Symbols: | mitochondrial substrate carrier family protein | chr2:15044437-15048352 FORWARDhighly similar to ( 700) loc_os11g01270 12011.m04332 protein expressed protein Mito_carr no original description'
6706	MDP0000163856	8819.75	3884.11	13755.4	3.54145	1.82434	0.02322	'29.2.1.2.2.5'	'protein.synthesis.ribosomal protein.eukaryotic.60S subunit.L5'	'mdp0000163856|pacid:22632951'	'moderately similar to ( 426) AT3G25520 | Symbols: ATL5, PGY3, OLI5, RPL5A | ATL5 (A. THALIANA RIBOSOMAL PROTEIN L5); 5S rRNA binding / structural constituent of ribosome | chr3:9269573-9271327 REVERSEmoderately similar to ( 433) RL5_CUCSA 60S ribosomal protein L5 - Cucumis sativus (Cucumber)moderately similar to ( 404) loc_os01g67126 12001.m43540 protein 60S ribosomal protein L5-2, putative, exp…
19628	MDP0000183910	387.156	610.824	163.489	0.267653	-1.90157	0.0235512	'26.13'	'misc.acid and other phosphatases'	'mdp0000183910|pacid:22682519'	'moderately similar to ( 372) AT1G73010 | Symbols: | phosphatase | chr1:27464780-27466180 REVERSEmoderately similar to ( 321) loc_os01g52230 12001.m11397 protein phosphatase phospho1, putative, expressed Put_Phosphatase no original description'
147	MDP0000163811	205.508	83.1337	327.882	3.94404	1.97967	0.0235714	'30.2.99'	'signalling.receptor kinases.misc'	'mdp0000163811|pacid:22680429'	'highly similar to ( 809) AT1G51800 | Symbols: | leucine-rich repeat protein kinase, putative | chr1:19214203-19217833 FORWARDmoderately similar to ( 287) NORK_MEDTR Nodulation receptor kinase precursor (EC 2.7.11.1) (Does not make infections protein 2) (Symbiosis receptor-like kinase) (MtSYMRK) - Medicago truncatula (Barrel medic)highly similar to ( 602) loc_os05g44970 12005.m08622 protein senes…
7860	MDP0000135149	127.649	228.194	27.104	0.118776	-3.07369	0.0240765	'35.2'	'not assigned.unknown'	'mdp0000135149|pacid:22644792'	'very weakly similar to (82.0) AT5G02020 | Symbols: | unknown protein | chr5:386999-387921 REVERSE no original description'
37057	MDP0000871371	102.112	160.319	43.9053	0.273863	-1.86848	0.0241519	'35.2'	'not assigned.unknown'	'mdp0000871371|pacid:22660193'	'weakly similar to ( 103) AT4G32930 | Symbols: | unknown protein | chr4:15898878-15900185 FORWARDvery weakly similar to (92.0) loc_os01g38480 12001.m150633 protein expressed proteinDUF866 no original description'
44501	MDP0000816443	129.128	52.1656	206.089	3.95067	1.9821	0.024473	'35.2'	'not assigned.unknown'	'mdp0000816443|pacid:22638410'	'no original description'
49606	MDP0000947876	1184.49	1814.32	554.668	0.305717	-1.70973	0.0252687	'27.3.7'	'RNA.regulation of transcription.C2C2(Zn) CO-like, Constans-like zinc finger family'	'mdp0000947876|pacid:22644548'	'no original description'
55302	MDP0000224315	407.523	598.037	217.01	0.36287	-1.46248	0.0254091	'27.3.99'	'RNA.regulation of transcription.unclassified'	'mdp0000224315|pacid:22648874'	'moderately similar to ( 266) AT4G27000 | Symbols: ATRBP45C | ATRBP45C; RNA binding | chr4:13554983-13557763 REVERSEmoderately similar to ( 259) loc_os03g37270 12003.m08836 protein expressed protein no original description'
54706	MDP0000131696	481.341	199.862	762.821	3.81675	1.93234	0.02556	'7.1.1'	'OPP.oxidative PP.G6PD'	'mdp0000131696|pacid:22681583'	'weakly similar to ( 137) AT5G40760 | Symbols: G6PD6 | G6PD6 (GLUCOSE-6-PHOSPHATE DEHYDROGENASE 6); glucose-6-phosphate dehydrogenase | chr5:16311284-16314556 FORWARDweakly similar to ( 146) G6PD_SOLTU Glucose-6-phosphate 1-dehydrogenase, cytoplasmic isoform (EC 1.1.1.49) (G6PD) - Solanum tuberosum (Potato)weakly similar to ( 130) loc_os02g38840 12002.m77828 protein glucose-6-phosphate 1-dehydrog…
54837	MDP0000218521	125.658	241.48	9.83485	0.0407273	-4.61786	0.0260345	'35.1.5'	'not assigned.no ontology.pentatricopeptide (PPR) repeat-containing protein'	'mdp0000218521|pacid:22655941'	'highly similar to ( 753) AT1G18900 | Symbols: | pentatricopeptide (PPR) repeat-containing protein | chr1:6529778-6532360 FORWARDweakly similar to ( 138) RF1_ORYSA Rf1 protein, mitochondrial precursor (PPR protein) (Fertility restorer) (Restorer for CMS) - Oryza sativa (Rice)highly similar to ( 570) loc_os12g44170 12012.m08188 protein ATP binding protein, putative, expressed no original descripti…
15687	MDP0000230836	168.95	267.977	69.9226	0.260927	-1.93828	0.0265262	'26.2'	'misc.UDP glucosyl and glucoronyl transferases'	'mdp0000230836|pacid:22637288'	'moderately similar to ( 449) AT3G02100 | Symbols: | UDP-glucoronosyl/UDP-glucosyl transferase family protein | chr3:368840-370484 REVERSEweakly similar to ( 163) IAAG_MAIZE Indole-3-acetate beta-glucosyltransferase (EC 2.4.1.121) (IAA-Glu synthetase) ((Uridine 5'-diphosphate-glucose:indol-3-ylacetyl)-beta-D-glucosyl transferase) - Zea mays (Maize)moderately similar to ( 447) loc_os10g18510 12010…
7454	MDP0000163549	110.148	48.3676	171.929	3.55464	1.82971	0.0265784	'35.2'	'not assigned.unknown'	'mdp0000163549|pacid:22663865'	'no original description'
15327	MDP0000718066	9139.04	2661.78	15616.3	5.86686	2.55259	0.027349	'17.5.1'	'hormone metabolism.ethylene.synthesis-degradation'	'mdp0000718066|pacid:22626454'	'moderately similar to ( 315) AT5G08640 | Symbols: FLS | FLS (FLAVONOL SYNTHASE); flavonol synthase | chr5:2804009-2805175 FORWARDmoderately similar to ( 325) FLS_PETHY Flavonol synthase/flavanone 3-hydroxylase (EC 1.14.11.23) (EC 1.14.11.9) (FLS) - Petunia hybrida (Petunia)moderately similar to ( 322) loc_os02g52840 12002.m10314 protein flavonol synthase/flavanone 3-hydroxylase, putative, expres…
291	MDP0000483385	238.879	369.315	108.443	0.293632	-1.76792	0.0275269	'29.5.11.20'	'protein.degradation.ubiquitin.proteasom'	'mdp0000483385|pacid:22640127'	'weakly similar to ( 183) AT1G56450 | Symbols: PBG1 | PBG1; peptidase/ threonine-type endopeptidase | chr1:21141970-21144186 FORWARDweakly similar to ( 163) loc_os09g33986 12009.m22255 protein proteasome subunit beta type 4 precursor, putative, expressed proteasome_beta_type_4 no original description'
51449	MDP0000211134	139.471	227.375	51.5668	0.226792	-2.14056	0.0280873	'35.2'	'not assigned.unknown'	'mdp0000211134|pacid:22644935'	'no original description'
32374	MDP0000343066	313.277	150.948	475.605	3.15079	1.65571	0.0289758	'35.2'	'not assigned.unknown'	'mdp0000343066|pacid:22657081'	'no original description'
38480	MDP0000197123	133.322	197.669	68.9763	0.348949	-1.51891	0.0298327	'27.3.67'	'RNA.regulation of transcription.putative transcription regulator'	'mdp0000197123|pacid:22655371'	'weakly similar to ( 199) AT5G43500 | Symbols: ATARP9 | ATARP9 (ACTIN-RELATED PROTEIN 9); protein binding | chr5:17470038-17473429 FORWARDweakly similar to ( 183) loc_os04g09860 12004.m35116 protein ATARP9, putative, expressed ACTIN no original description'
37206	MDP0000200614	369.763	611.676	127.85	0.209016	-2.25831	0.0301429	'35.1'	'not assigned.no ontology'	'mdp0000200614|pacid:22644784'	'moderately similar to ( 344) AT5G38200 | Symbols: | hydrolase | chr5:15256383-15258474 FORWARDmoderately similar to ( 314) loc_os01g04620 12001.m150475 protein expressed proteinCOG2071 Peptidase_C26 GATase1_2 no original description'
14109	MDP0000343071	351.725	169.581	533.869	3.14817	1.65451	0.0302404	'35.2'	'not assigned.unknown'	'mdp0000343071|pacid:22656507'	'no original description'
20994	MDP0000095410	353.624	112.52	594.728	5.28551	2.40204	0.0302958	'29.4'	'protein.postranslational modification'	'mdp0000095410|pacid:22642926'	'highly similar to ( 649) AT4G26100 | Symbols: CK1, CKL1 | CK1 (CASEIN KINASE 1); ATP binding / kinase/ protein kinase/ protein serine/threonine kinase | chr4:13227885-13230508 REVERSEhighly similar to ( 672) loc_os01g51200 12001.m43159 protein casein kinase I isoform delta-like, putative, expressed S_TKc Pkinase SPS1 S_TKc no original description'
34829	MDP0000448059	154.345	46.1555	262.534	5.68802	2.50793	0.0303119	'35.1'	'not assigned.no ontology'	'mdp0000448059|pacid:22647220'	'moderately similar to ( 353) AT2G01070 | Symbols: | FUNCTIONS IN: molecular_function unknown; INVOLVED IN: biological_process unknown; LOCATED IN: endomembrane system, integral to membrane; EXPRESSED IN: 22 plant structures; EXPRESSED DURING: 13 growth stages; CONTAINS InterPro DOMAIN/s: Transmembrane receptor, eukaryota (InterPro:IPR009637); BEST Arabidopsis thaliana protein match is: unknown p…
4450	MDP0000158045	1271.66	482.315	2061	4.27314	2.0953	0.030343	'30.1'	'signalling.in sugar and nutrient physiology'	'mdp0000158045|pacid:22654735'	'moderately similar to ( 387) AT4G08950 | Symbols: EXO | EXO (EXORDIUM) | chr4:5740378-5741322 FORWARDmoderately similar to ( 330) loc_os02g52040 12002.m10235 protein phi-1-like phosphate-induced protein, putative, expressedPhi_1 no original description'
42076	MDP0000242653	450.814	236.948	664.68	2.80517	1.48809	0.0304047	'35.1'	'not assigned.no ontology'	'mdp0000242653|pacid:22630793'	'moderately similar to ( 383) AT1G14710 | Symbols: | hydroxyproline-rich glycoprotein family protein | chr1:5062168-5064697 REVERSEweakly similar to ( 194) loc_os10g02760 12010.m03693 protein expressed protein no original description'
37209	MDP0000299256	753.803	1375.43	132.176	0.0960977	-3.37935	0.0314436	'35.1'	'not assigned.no ontology'	'mdp0000299256|pacid:22665217'	'highly similar to ( 606) AT5G38200 | Symbols: | hydrolase | chr5:15256383-15258474 FORWARDhighly similar to ( 576) loc_os01g04620 12001.m150475 protein expressed proteinCOG2071 Peptidase_C26 GATase1_2 no original description'
13673	MDP0000275507	828.7	1257.93	399.47	0.317562	-1.65489	0.0314705	'29.5.3'	'protein.degradation.cysteine protease'	'mdp0000275507|pacid:22646551'	'moderately similar to ( 326) AT3G45310 | Symbols: | cysteine proteinase, putative | chr3:16628704-16630473 REVERSEmoderately similar to ( 313) ORYC_ORYSA Oryzain gamma chain precursor (EC 3.4.22.-) - Oryza sativa (Rice)moderately similar to ( 316) loc_os09g27030 12009.m059986 protein thiol protease aleurain precursor, putative, expressed Peptidase_C1A Peptidase_C1 Pept_C1 Peptidase_C1 Peptidase_…
8777	MDP0000134543	319.259	68.2615	570.257	8.354	3.06247	0.0316089	'35.2'	'not assigned.unknown'	'mdp0000134543|pacid:22623202'	'moderately similar to ( 242) AT2G28370 | Symbols: | FUNCTIONS IN: molecular_function unknown; INVOLVED IN: biological_process unknown; LOCATED IN: plasma membrane; EXPRESSED IN: 23 plant structures; EXPRESSED DURING: 15 growth stages; CONTAINS InterPro DOMAIN/s: Uncharacterised protein family UPF0497, trans-membrane plant (InterPro:IPR006702); BEST Arabidopsis thaliana protein match is: integral…
63208	MDP0000229485	304.2	149.771	458.628	3.06219	1.61456	0.0316329	'35.2'	'not assigned.unknown'	'mdp0000229485|pacid:22674252'	'no original description'
61049	MDP0000521305	113.613	170.847	56.3786	0.329995	-1.59948	0.031638	'27.3.99'	'RNA.regulation of transcription.unclassified'	'mdp0000521305|pacid:22633836'	'highly similar to ( 657) AT2G44020 | Symbols: | mitochondrial transcription termination factor-related / mTERF-related | chr2:18217737-18219260 REVERSEhighly similar to ( 561) loc_os02g54200 12002.m33467 protein mTERF family protein, expressed mTERF no original description'
52387	MDP0000220197	162.897	70.5629	255.232	3.61708	1.85483	0.0324431	'35.2'	'not assigned.unknown'	'mdp0000220197|pacid:22626843'	'no original description'
54181	MDP0000153410	594.283	286.516	902.05	3.14835	1.65459	0.032982	'35.2'	'not assigned.unknown'	'mdp0000153410|pacid:22658995'	'no original description'
52884	MDP0000131222	49103.3	79978.6	18227.9	0.22791	-2.13347	0.0332343	'20.2.99'	'stress.abiotic.unspecified'	'mdp0000131222|pacid:22657907'	'weakly similar to ( 196) AT1G70830 | Symbols: | MLP28 (MLP-LIKE PROTEIN 28) | chr1:26710203-26711395 REVERSEBet_v_I no original description'
33532	MDP0000832369	492.848	820.687	165.008	0.201061	-2.31429	0.0332672	'1.2.3'	'PS.photorespiration.aminotransferases peroxisomal'	'mdp0000832369|pacid:22643273'	'highly similar to ( 719) AT2G13360 | Symbols: AGT, AGT1 | AGT (ALANINE:GLYOXYLATE AMINOTRANSFERASE); alanine-glyoxylate transaminase/ serine-glyoxylate transaminase/ serine-pyruvate transaminase | chr2:5539417-5540902 REVERSEweakly similar to ( 105) SGAT_MAIZE Serine--glyoxylate aminotransferase (EC 2.6.1.45) (SGAT) (Alanine--glyoxylate aminotransferase) (EC 2.6.1.44) (AGT) (Fragments) - Zea may…
18931	MDP0000183429	401.147	657.206	145.087	0.220764	-2.17942	0.0333756	'11.9.3.2'	'lipid metabolism.lipid degradation.lysophospholipases.carboxylesterase'	'mdp0000183429|pacid:22634021'	'weakly similar to ( 178) AT4G22300 | Symbols: SOBER1 | SOBER1 (SUPPRESSOR OF AVRBST-ELICITED RESISTANCE 1); carboxylesterase | chr4:11787560-11791055 REVERSEweakly similar to ( 174) loc_os04g57370 12004.m10622 protein acyl-protein thioesterase 1, putative, expressed Abhydrolase_2 no original description'
37170	MDP0000198104	118.341	2.46615	234.216	94.9723	6.56943	0.0336021	'35.2'	'not assigned.unknown'	'mdp0000198104|pacid:22640803'	'no original description'
40786	MDP0000299117	312.432	474.692	150.172	0.316357	-1.66038	0.0344981	'26.6'	'misc.O-methyl transferases'	'mdp0000299117|pacid:22680852'	'highly similar to ( 546) AT1G04870 | Symbols: PRMT10, ATPRMT10 | PRMT10; [myelin basic protein]-arginine N-methyltransferase/ histone-arginine N-methyltransferase/ methyltransferase/ protein-arginine omega-N asymmetric methyltransferase/ protein-arginine omega-N monomethyltransferase | chr1:1373485-1375598 REVERSEhighly similar to ( 522) loc_os06g05090 12006.m091600 protein methyltransferase, pu…
33569	MDP0000197142	14594.5	6602.93	22586.2	3.42063	1.77426	0.0351865	'26.28'	'misc.GDSL-motif lipase'	'mdp0000197142|pacid:22623734'	'moderately similar to ( 204) AT5G40990 | Symbols: GLIP1 | GLIP1 (GDSL LIPASE1); carboxylesterase/ lipase | chr5:16418920-16420400 FORWARDvery weakly similar to (93.2) APG_BRANA Anter-specific proline-rich protein APG (Protein CEX) (Fragment) - Brassica napus (Rape)weakly similar to ( 113) loc_os09g04624 12009.m22215 protein anther-specific proline-rich protein APG precursor, putative, expressedS…
58908	MDP0000312450	172.571	288.897	56.2436	0.194684	-2.3608	0.0353134	'31.4'	'cell.vesicle transport'	'mdp0000312450|pacid:22676118'	'moderately similar to ( 327) AT3G12350 | Symbols: | F-box family protein | chr3:3931626-3933104 FORWARDmoderately similar to ( 313) loc_os08g40840 12008.m08063 protein exo70 exocyst complex subunit family protein Exo70 no original description'
18941	MDP0000183540	131.037	202.813	59.2604	0.292193	-1.77501	0.0355834	'17.2.2'	'hormone metabolism.auxin.signal transduction'	'mdp0000183540|pacid:22681828'	'moderately similar to ( 416) AT1G73590 | Symbols: PIN1, ATPIN1 | PIN1 (PIN-FORMED 1); transporter | chr1:27659772-27662876 FORWARDmoderately similar to ( 404) PIN1C_ORYSA Probable auxin efflux carrier component 1c (OsPIN1c) - Oryza sativa (Rice)moderately similar to ( 404) loc_os06g12610 12006.m05977 protein auxin efflux carrier component 1c, putative, expressedMem_trans no original description'
11113	MDP0000496812	631.776	912.904	350.648	0.384101	-1.38044	0.0356994	'29.3.4.99'	'protein.targeting.secretory pathway.unspecified'	'mdp0000496812|pacid:22629251'	'moderately similar to ( 227) AT2G34250 | Symbols: | protein transport protein sec61, putative | chr2:14462635-14464572 FORWARDmoderately similar to ( 220) loc_os09g17840 12009.m05042 protein protein transport protein Sec61 alpha subunit isoform 2, putative, expressed PRK08568 no original description'
29940	MDP0000394761	717.392	256.489	1178.3	4.59395	2.19973	0.0360956	'17.2.3'	'hormone metabolism.auxin.induced-regulated-responsive-activated'	'mdp0000394761|pacid:22674055'	'moderately similar to ( 395) AT4G12980 | Symbols: | auxin-responsive protein, putative | chr4:7589670-7591074 REVERSEmoderately similar to ( 321) loc_os08g41280 12008.m08106 protein membrane protein, putative, expressed B561 DUF568 no original description'
49641	MDP0000209881	106.312	34.126	178.499	5.23058	2.38697	0.03628	'34.8'	'transport.metabolite transporters at the envelope membrane'	'mdp0000209881|pacid:22674909'	'moderately similar to ( 209) AT5G12860 | Symbols: DiT1 | DiT1 (dicarboxylate transporter 1); oxoglutarate:malate antiporter | chr5:4059850-4061919 REVERSEweakly similar to ( 193) SOT1_SPIOL 2-oxoglutarate/malate translocator, chloroplast precursor - Spinacia oleracea (Spinach)weakly similar to ( 189) loc_os12g33080 12012.m07106 protein 2-oxoglutarate/malate translocator, chloroplast precursor, p…
24210	MDP0000258782	1286.23	668.034	1904.43	2.85079	1.51136	0.0369437	'29.5'	'protein.degradation'	'mdp0000258782|pacid:22645733'	'moderately similar to ( 464) AT4G30920 | Symbols: | cytosol aminopeptidase family protein | chr4:15046589-15049304 REVERSEmoderately similar to ( 477) AMPL2_ORYSA Leucine aminopeptidase 2, chloroplast precursor (EC 3.4.11.1) (LAP 2) (Leucyl aminopeptidase 2) (Proline aminopeptidase 2) (EC 3.4.11.5) (Prolyl aminopeptidase 2) - Oryza sativa (Rice)moderately similar to ( 477) loc_os02g55140 12002.m…
32209	MDP0000189569	312.103	114.478	509.728	4.45262	2.15466	0.036958	'4.1.14'	'glycolysis.cytosolic branch.pyruvate kinase (PK)'	'mdp0000189569|pacid:22675833'	'highly similar to ( 823) AT5G08570 | Symbols: | pyruvate kinase, putative | chr5:2778433-2780300 FORWARDhighly similar to ( 852) KPYC_SOYBN Pyruvate kinase, cytosolic isozyme (EC 2.7.1.40) (PK) - Glycine max (Soybean)highly similar to ( 798) loc_os04g58110 12004.m10693 protein pyruvate kinase, cytosolic isozyme, putative, expressed Pyruvate_Kinase PK PykF PRK05826 PRK09206 PRK06354 PRK06247 PRK0…
34788	MDP0000233177	689.094	328.497	1049.69	3.19544	1.67602	0.0370066	'10.7'	'cell wall.modification'	'mdp0000233177|pacid:22670423'	'moderately similar to ( 381) AT1G10550 | Symbols: XTH33, XET | XTH33; hydrolase, acting on glycosyl bonds / hydrolase, hydrolyzing O-glycosyl compounds / xyloglucan:xyloglucosyl transferase | chr1:3479257-3480957 REVERSEweakly similar to ( 189) XTH_TOBAC Probable xyloglucan endotransglucosylase/hydrolase protein precursor (EC 2.4.1.207) - Nicotiana tabacum (Common tobacco)moderately similar to (…
40024	MDP0000196404	597.072	270.504	923.639	3.41451	1.77168	0.0370412	'26.2'	'misc.UDP glucosyl and glucoronyl transferases'	'mdp0000196404|pacid:22654222'	'moderately similar to ( 338) AT5G49690 | Symbols: | UDP-glucoronosyl/UDP-glucosyl transferase family protein | chr5:20189968-20191350 REVERSEmoderately similar to ( 227) UFOG_PETHY Anthocyanidin 3-O-glucosyltransferase (EC 2.4.1.115) (Flavonol 3-O-glucosyltransferase) (UDP-glucose flavonoid 3-O-glucosyltransferase) (Anthocyanin rhamnosyl transferase) - Petunia hybrida (Petunia)moderately similar…
35983	MDP0000322119	394.748	174.376	615.119	3.52754	1.81866	0.0371899	'26.28'	'misc.GDSL-motif lipase'	'mdp0000322119|pacid:22636240'	'highly similar to ( 510) AT3G26430 | Symbols: | GDSL-motif lipase/hydrolase family protein | chr3:9674419-9675889 FORWARDmoderately similar to ( 426) EST_HEVBR Esterase precursor (EC 3.1.1.-) (Early nodule-specific protein homolog) (Latex allergen Hev b 13) - Hevea brasiliensis (Para rubber tree)moderately similar to ( 462) loc_os07g39750 12007.m079815 protein alpha-L-fucosidase 2 precursor, put…
5910	MDP0000044099	862.114	448.825	1275.4	2.84165	1.50673	0.0372104	'30.5'	'signalling.G-proteins'	'mdp0000044099|pacid:22659628'	'highly similar to ( 798) AT3G54190 | Symbols: | FUNCTIONS IN: molecular_function unknown; INVOLVED IN: biological_process unknown; EXPRESSED IN: 22 plant structures; EXPRESSED DURING: 13 growth stages; CONTAINS InterPro DOMAIN/s: WD40 repeat-like (InterPro:IPR011046); BEST Arabidopsis thaliana protein match is: unknown protein (TAIR:AT2G38630.1); Has 77 Blast hits to 77 proteins in 20 species: A…
18911	MDP0000238430	266.706	380.103	153.31	0.403339	-1.30993	0.0373865	'35.2'	'not assigned.unknown'	'mdp0000238430|pacid:22641593'	'no original description'
12454	MDP0000121480	139.066	34.7849	243.348	6.99578	2.80649	0.0378012	'3.6'	'minor CHO metabolism.callose'	'mdp0000121480|pacid:22627518'	'weakly similar to ( 140) AT3G07160 | Symbols: ATGSL10, gsl10 | ATGSL10 (glucan synthase-like 10); 1,3-beta-glucan synthase | chr3:2265142-2279383 REVERSEweakly similar to ( 113) loc_os06g08380 12006.m05559 protein beta-1,3-glucan synthase, putative, expressed Glucan_synthase no original description'
11986	MDP0000658055	2447.05	767.312	4126.78	5.37823	2.42713	0.0379071	'29.2.1.2.2.32'	'protein.synthesis.ribosomal protein.eukaryotic.60S subunit.L32'	'mdp0000658055|pacid:22652753'	'weakly similar to ( 194) AT4G18100 | Symbols: | 60S ribosomal protein L32 (RPL32A) | chr4:10035715-10036475 REVERSEmoderately similar to ( 208) loc_os08g41300 12008.m08108 protein 60S ribosomal protein L32, putative, expressed Ribosomal_L32e RPL32 no original description'
48242	MDP0000300556	412.484	219.849	605.119	2.75242	1.4607	0.0379499	'17.5.2'	'hormone metabolism.ethylene.signal transduction'	'mdp0000300556|pacid:22620299'	'highly similar to ( 733) AT1G66340 | Symbols: ETR1, EIN1, ETR | ETR1 (ETHYLENE RESPONSE 1); ethylene binding / protein histidine kinase/ two-component response regulator | chr1:24734698-24737366 FORWARDhighly similar to ( 775) ETR1_MALDO Ethylene receptor (EC 2.7.13.3) - Malus domestica (Apple) (Malus sylvestris)highly similar to ( 652) loc_os03g49500 12003.m34910 protein ethylene receptor, puta…
61104	MDP0000246270	133.241	54.8906	211.591	3.85478	1.94665	0.0380637	'35.1.21'	'not assigned.no ontology.epsin N-terminal homology (ENTH) domain-containing protein'	'mdp0000246270|pacid:22646771'	'moderately similar to ( 278) AT4G40080 | Symbols: | epsin N-terminal homology (ENTH) domain-containing protein / clathrin assembly protein-related | chr4:18579371-18580542 FORWARDvery weakly similar to (86.7) loc_os06g48630 12006.m09389 protein ANTH domain containing protein ANTH_AP180_CALM no original description'
49790	MDP0000525995	1198.4	2233.93	162.873	0.0729086	-3.77777	0.0383123	'35.2'	'not assigned.unknown'	'mdp0000525995|pacid:22636770'	'no original description'
54742	MDP0000224610	193.503	0.945985	386.06	408.104	8.67279	0.0383864	'35.2'	'not assigned.unknown'	'mdp0000224610|pacid:22633515'	'no original description'
42243	MDP0000252802	448.603	679.509	217.697	0.320373	-1.64217	0.038969	'2.2.1.5'	'major CHO metabolism.degradation.sucrose.Susy'	'mdp0000252802|pacid:22648453'	'nearly identical (1098) AT3G43190 | Symbols: SUS4, ATSUS4 | SUS4; UDP-glycosyltransferase/ sucrose synthase/ transferase, transferring glycosyl groups | chr3:15179204-15182577 REVERSEnearly identical (1148) SUSY_SOYBN Sucrose synthase (EC 2.4.1.13) (Sucrose-UDP glucosyltransferase) (Nodulin-100) - Glycine max (Soybean)nearly identical (1014) loc_os06g09450 12006.m091637 protein sucrose synthase …
13670	MDP0000681158	143.19	70.7888	215.591	3.04556	1.60671	0.039021	'29.5.11.4.3.2'	'protein.degradation.ubiquitin.E3.SCF.FBOX'	'mdp0000681158|pacid:22656660'	'weakly similar to ( 105) loc_os11g38140 12011.m07661 protein F-box domain containing protein, expressed no original description'
20920	MDP0000181332	140.742	63.5033	217.981	3.4326	1.7793	0.0391696	'27.3.67'	'RNA.regulation of transcription.putative transcription regulator'	'mdp0000181332|pacid:22678041'	'moderately similar to ( 264) AT5G43500 | Symbols: ATARP9 | ATARP9 (ACTIN-RELATED PROTEIN 9); protein binding | chr5:17470038-17473429 FORWARDmoderately similar to ( 285) loc_os04g09860 12004.m35116 protein ATARP9, putative, expressed no original description'
35922	MDP0000299313	279.126	142.961	415.29	2.90492	1.5385	0.0396066	'35.2'	'not assigned.unknown'	'mdp0000299313|pacid:22665349'	'very weakly similar to ( 100) AT1G01550 | Symbols: BPS1 | BPS1 (BYPASS 1) | chr1:200526-201575 FORWARDweakly similar to ( 117) loc_os10g36950 12010.m06496 protein expressed protein no original description'
48249	MDP0000328020	459.868	113.819	805.916	7.08067	2.82389	0.0403388	'35.2'	'not assigned.unknown'	'mdp0000328020|pacid:22666425'	'no original description'
47807	MDP0000307121	1284.07	662.829	1905.32	2.87453	1.52332	0.0409438	'30.1'	'signalling.in sugar and nutrient physiology'	'mdp0000307121|pacid:22680927'	'nearly identical (1184) AT1G05200 | Symbols: ATGLR3.4, GLR3.4, GLUR3 | ATGLR3.4; intracellular ligand-gated ion channel | chr1:1505642-1509002 FORWARDhighly similar to ( 922) GLR31_ORYSA Glutamate receptor 3.1 precursor (Ligand-gated ion channel 3.1) - Oryza sativa (Rice)highly similar to ( 984) loc_os06g46670 12006.m32152 protein glutamate receptor 3.4 precursor, putative, expressed Lig_chan AN…
48033	MDP0000717863	227.462	124.733	330.191	2.64717	1.40445	0.0412933	'35.2'	'not assigned.unknown'	'mdp0000717863|pacid:22659900'	'weakly similar to ( 127) AT1G60995 | Symbols: | unknown protein | chr1:22465768-22470575 REVERSEvery weakly similar to (81.6) loc_os03g45770 12003.m09602 protein expressed protein no original description'
15686	MDP0000230835	143.441	67.1319	219.75	3.2734	1.71079	0.0417307	'35.2'	'not assigned.unknown'	'mdp0000230835|pacid:22637287'	'no original description'
9038	MDP0000175067	956.026	430.305	1481.75	3.44348	1.78387	0.0425945	'31.3'	'cell.cycle'	'mdp0000175067|pacid:22683274'	'weakly similar to ( 192) AT2G44740 | Symbols: CYCP4;1 | CYCP4;1 (cyclin p4;1); cyclin-dependent protein kinase | chr2:18442287-18443304 REVERSEweakly similar to ( 155) loc_os10g41430 12010.m06907 protein nuc-1 negative regulatory protein preg, putative, expressed Cyclin no original description'
17137	MDP0000148492	529.775	843.499	216.05	0.256135	-1.96502	0.0432614	'35.2'	'not assigned.unknown'	'mdp0000148492|pacid:22662095'	'no original description'
45573	MDP0000301576	1144.37	227.027	2061.71	9.08136	3.18291	0.0435066	'27.3.99'	'RNA.regulation of transcription.unclassified'	'mdp0000301576|pacid:22654130'	'moderately similar to ( 451) AT1G09750 | Symbols: | chloroplast nucleoid DNA-binding protein-related | chr1:3157541-3158960 FORWARDmoderately similar to ( 334) loc_os07g46480 12007.m08865 protein aspartic proteinase nepenthesin-1 precursor, putative, expressed no original description'
47933	MDP0000153395	394.117	203.594	584.64	2.8716	1.52186	0.0437797	'35.2'	'not assigned.unknown'	'mdp0000153395|pacid:22642929'	'weakly similar to ( 159) AT2G40780 | Symbols: | RNA binding / translation initiation factor | chr2:17022154-17022748 FORWARDweakly similar to ( 172) loc_os03g02310 12003.m101153 protein RNA binding protein, putative, expressed no original description'
1298	MDP0000738420	206.863	68.2144	345.512	5.06509	2.34059	0.0438662	'30.2.11'	'signalling.receptor kinases.leucine rich repeat XI'	'mdp0000738420|pacid:22634274'	'highly similar to (1000) AT1G72180 | Symbols: | leucine-rich repeat transmembrane protein kinase, putative | chr1:27164074-27167204 FORWARDmoderately similar to ( 362) PSKR_DAUCA Phytosulfokine receptor precursor (EC 2.7.11.1) (Phytosulfokine LRR receptor kinase) - Daucus carota (Carrot)highly similar to ( 952) loc_os01g65650 12001.m12674 protein receptor-like protein kinase 5 precursor, putativ…
13944	MDP0000167379	147.966	80.9593	214.973	2.65532	1.40888	0.0440069	'35.2'	'not assigned.unknown'	'mdp0000167379|pacid:22670427'	'very weakly similar to (80.1) AT3G27030 | Symbols: | unknown protein | chr3:9972508-9974225 REVERSE no original description'
47170	MDP0000305345	136.35	205.161	67.5381	0.329195	-1.60298	0.0442255	'35.2'	'not assigned.unknown'	'mdp0000305345|pacid:22677542'	'no original description'
2089	MDP0000162375	287.312	462.234	112.39	0.243145	-2.04011	0.0444578	'20.1.7'	'stress.biotic.PR-proteins'	'mdp0000162375|pacid:22677811'	'highly similar to ( 501) AT5G66900 | Symbols: | disease resistance protein (CC-NBS-LRR class), putative | chr5:26714931-26717757 REVERSEmoderately similar to ( 351) loc_os12g39620 12012.m073872 protein disease resistance protein, putative, expressed NB-ARC no original description'
60682	MDP0000246184	1195.74	593.801	1797.68	3.02741	1.59808	0.0444736	'27.3.3'	'RNA.regulation of transcription.AP2/EREBP, APETALA2/Ethylene-responsive element binding protein family'	'mdp0000246184|pacid:22620961'	'weakly similar to ( 153) AT4G13620 | Symbols: | AP2 domain-containing transcription factor, putative | chr4:7932138-7933304 FORWARDvery weakly similar to (90.5) loc_os06g11860 12006.m05903 protein transcription factor DRE-binding factor 2, putative, expressedAP2 AP2 no original description'
15777	MDP0000122308	105.139	166.263	44.0162	0.264739	-1.91736	0.0445581	'35.1'	'not assigned.no ontology'	'mdp0000122308|pacid:22660467'	'very weakly similar to (90.1) AT5G19830 | Symbols: | aminoacyl-tRNA hydrolase | chr5:6703383-6705125 FORWARD no original description'
31286	MDP0000191415	124.221	184.509	63.9319	0.346496	-1.52909	0.0449855	'35.2'	'not assigned.unknown'	'mdp0000191415|pacid:22646928'	'no original description'
12633	MDP0000137225	426.686	627.748	225.623	0.359416	-1.47627	0.045133	'35.2'	'not assigned.unknown'	'mdp0000137225|pacid:22630148'	'no original description'
2572	MDP0000494080	195.598	350.302	40.8939	0.116739	-3.09864	0.0454418	'16.8.1.21'	'secondary metabolism.flavonoids.anthocyanins.anthocyanin 5-aromatic acyltransferase'	'mdp0000494080|pacid:22652419'	'moderately similar to ( 281) AT3G29670 | Symbols: | transferase family protein | chr3:11527952-11529307 FORWARDvery weakly similar to (85.9) HCBT2_DIACA Anthranilate N-benzoyltransferase protein 2 (EC 2.3.1.144) (Anthranilate N-hydroxycinnamoyl/benzoyltransferase 2) - Dianthus caryophyllus (Carnation) (Clove pink)moderately similar to ( 202) loc_os02g57480 12002.m10770 protein anthocyanin 5-arom…
23467	MDP0000888928	427.957	226.702	629.211	2.7755	1.47275	0.0456102	'35.1'	'not assigned.no ontology'	'mdp0000888928|pacid:22652996'	'moderately similar to ( 361) AT2G35150 | Symbols: EXL1 | EXL1 (EXORDIUM LIKE 1) | chr2:14817220-14818191 REVERSEmoderately similar to ( 303) loc_os07g31430 12007.m07412 protein PHI-1, putative, expressedPhi_1 no original description'
4452	MDP0000158046	2123.63	1103.93	3143.33	2.8474	1.50964	0.045751	'30.1'	'signalling.in sugar and nutrient physiology'	'mdp0000158046|pacid:22654737'	'weakly similar to ( 167) AT5G64260 | Symbols: EXL2 | EXL2 (EXORDIUM LIKE 2) | chr5:25703980-25704897 FORWARDmoderately similar to ( 204) loc_os02g52040 12002.m10235 protein phi-1-like phosphate-induced protein, putative, expressedPhi_1 no original description'
45909	MDP0000821520	127.012	201.123	52.9021	0.263034	-1.92668	0.0460536	'35.2'	'not assigned.unknown'	'mdp0000821520|pacid:22670886'	'moderately similar to ( 451) AT4G38760 | Symbols: | unknown protein | chr4:18091802-18096166 REVERSE no original description'
33585	MDP0000294540	563.744	830.02	297.468	0.358386	-1.48041	0.04639	'26.28'	'misc.GDSL-motif lipase'	'mdp0000294540|pacid:22671706'	'weakly similar to ( 130) AT5G14450 | Symbols: | GDSL-motif lipase/hydrolase family protein | chr5:4658488-4660034 FORWARDvery weakly similar to (80.9) EST_HEVBR Esterase precursor (EC 3.1.1.-) (Early nodule-specific protein homolog) (Latex allergen Hev b 13) - Hevea brasiliensis (Para rubber tree)weakly similar to ( 105) loc_os05g33270 12005.m07559 protein esterase precursor, putative, expressed…
4440	MDP0000161424	991.958	411.08	1572.84	3.82611	1.93588	0.0464321	'30.2.11'	'signalling.receptor kinases.leucine rich repeat XI'	'mdp0000161424|pacid:22660164'	'weakly similar to ( 158) AT3G20820 | Symbols: | leucine-rich repeat family protein | chr3:7280930-7282027 FORWARDweakly similar to ( 126) PGIP3_PHAVU Polygalacturonase inhibitor 3 precursor (Polygalacturonase-inhibiting protein) (PGIP-2) (PGIP-3) - Phaseolus vulgaris (Kidney bean) (French bean)weakly similar to ( 157) loc_os08g39550 12008.m07936 protein polygalacturonase inhibitor 2 precursor, p…
6864	MDP0000135471	1454.38	2907.45	1.31924	0.000453746	-11.1058	0.0467167	'26.10'	'misc.cytochrome P450'	'mdp0000135471|pacid:22631483'	'highly similar to ( 619) AT3G48520 | Symbols: CYP94B3 | CYP94B3; electron carrier/ heme binding / iron ion binding / monooxygenase/ oxygen binding | chr3:17975104-17976624 REVERSEweakly similar to ( 113) C97B2_SOYBN Cytochrome P450 97B2 (EC 1.14.-.-) - Glycine max (Soybean)highly similar to ( 535) loc_os11g29290 12011.m06839 protein cytochrome P450 86A2, putative, expressed p450 CypX no original…
33833	MDP0000201027	104.442	148.063	60.8202	0.410772	-1.28359	0.0471951	'31.1'	'cell.organisation'	'mdp0000201027|pacid:22677227'	'moderately similar to ( 208) AT3G43210 | Symbols: TES, ATNACK2, NACK2 | TES (TETRASPORE); microtubule motor | chr3:15191429-15196021 FORWARDvery weakly similar to (85.1) FLA10_CHLRE Kinesin-like protein FLA10 (Protein KHP1) - Chlamydomonas reinhardtiimoderately similar to ( 216) loc_os01g33040 12001.m09621 protein kinesin heavy chain, putative, expressed KISc_CENP_E Kinesin KISc KISc KISc_C_term…
6894	MDP0000265855	138.405	233.654	43.1568	0.184704	-2.43671	0.0474153	'20.1.7'	'stress.biotic.PR-proteins'	'mdp0000265855|pacid:22625348'	'weakly similar to ( 141) AT4G27190 | Symbols: | disease resistance protein (NBS-LRR class), putative | chr4:13620977-13623934 REVERSEweakly similar to ( 154) loc_os11g29090 12011.m06821 protein NB-ARC domain containing protein NB-ARC no original description'
45126	MDP0000872533	111.371	43.6141	179.128	4.10712	2.03813	0.0476722	'10.1.4'	'cell wall.precursor synthesis.UGD'	'mdp0000872533|pacid:22669566'	'highly similar to ( 879) AT5G15490 | Symbols: | UDP-glucose 6-dehydrogenase, putative | chr5:5027872-5029314 REVERSEhighly similar to ( 882) UGDH_SOYBN UDP-glucose 6-dehydrogenase (EC 1.1.1.22) (UDP-Glc dehydrogenase) (UDP-GlcDH) (UDPGDH) - Glycine max (Soybean)highly similar to ( 900) loc_os12g25700 12012.m26903 protein UDP-glucose 6-dehydrogenase, putative, expressed Ugd UDPG_MGDP_dh_N WecC we…
17268	MDP0000583434	640.236	311.431	969.04	3.11157	1.63764	0.0476838	'35.1'	'not assigned.no ontology'	'mdp0000583434|pacid:22683200'	'moderately similar to ( 398) AT3G14860 | Symbols: | NHL repeat-containing protein | chr3:4998591-5000894 REVERSEmoderately similar to ( 359) loc_os02g13950 12002.m06641 protein expressed protein no original description'
39636	MDP0000199896	287.182	157.626	416.737	2.64383	1.40263	0.0477144	'33.99'	'development.unspecified'	'mdp0000199896|pacid:22643662'	'weakly similar to ( 103) AT3G15000 | Symbols: | LOCATED IN: mitochondrion; EXPRESSED IN: 23 plant structures; EXPRESSED DURING: 13 growth stages; BEST Arabidopsis thaliana protein match is: plastid developmental protein DAG, putative (TAIR:AT3G06790.2); Has 50779 Blast hits to 24732 proteins in 941 species: Archae - 10; Bacteria - 4862; Metazoa - 25623; Fungi - 7071; Plants - 6957; Viruses - 900…
41603	MDP0000575262	308.174	19.5268	596.821	30.5642	4.93377	0.0477882	'29.2.1.2.2.6'	'protein.synthesis.ribosomal protein.eukaryotic.60S subunit.L6'	'mdp0000575262|pacid:22669659'	'moderately similar to ( 310) AT1G74060 | Symbols: | 60S ribosomal protein L6 (RPL6B) | chr1:27850033-27851299 REVERSEmoderately similar to ( 301) RL6_MESCR 60S ribosomal protein L6 (YL16-like) - Mesembryanthemum crystallinum (Common ice plant)moderately similar to ( 236) loc_os02g37862 12002.m08874 protein 60S ribosomal protein L6, putative, expressed Ribosomal_L6e RPL14A no original description'
53771	MDP0000311983	1256.96	1854.38	659.547	0.35567	-1.49139	0.0482481	'35.2'	'not assigned.unknown'	'mdp0000311983|pacid:22659100'	'weakly similar to ( 182) AT4G12590 | Symbols: | unknown protein | chr4:7451291-7452976 REVERSEweakly similar to ( 149) loc_os09g32220 12009.m06311 protein protein pob, putative, expressed DUF850 no original description'
20696	MDP0000179176	100.918	157.579	44.2568	0.280854	-1.83211	0.0482559	'35.1.5'	'not assigned.no ontology.pentatricopeptide (PPR) repeat-containing protein'	'mdp0000179176|pacid:22674410'	'moderately similar to ( 336) AT1G12700 | Symbols: | helicase domain-containing protein / pentatricopeptide (PPR) repeat-containing protein | chr1:4322913-4326197 REVERSEweakly similar to ( 192) RF1_ORYSA Rf1 protein, mitochondrial precursor (PPR protein) (Fertility restorer) (Restorer for CMS) - Oryza sativa (Rice)moderately similar to ( 219) loc_os03g40020 12003.m09085 protein rf1 protein, mito…
47677	MDP0000485205	143.524	78.6767	208.371	2.64845	1.40515	0.0483144	'27.3.4'	'RNA.regulation of transcription.ARF, Auxin Response Factor family'	'mdp0000485205|pacid:22635561'	'moderately similar to ( 305) AT1G59750 | Symbols: ARF1 | ARF1 (AUXIN RESPONSE FACTOR 1); DNA binding / transcription factor | chr1:21980414-21984193 FORWARDmoderately similar to ( 279) loc_os04g36054 12004.m35063 protein auxin response factor 1, putative, expressed no original description'
15953	MDP0000168839	115.501	173.191	57.8115	0.333803	-1.58293	0.0485485	'35.1'	'not assigned.no ontology'	'mdp0000168839|pacid:22657016'	'moderately similar to ( 248) AT4G22360 | Symbols: | SWIB complex BAF60b domain-containing protein | chr4:11807811-11809660 FORWARDmoderately similar to ( 223) loc_os08g39310 12008.m07912 protein SWIB/MDM2 domain containing protein, expressed SWIB SWIB COG5531 no original description'
50886	MDP0000152807	133.307	210.832	55.7812	0.264576	-1.91825	0.0487624	'35.2'	'not assigned.unknown'	'mdp0000152807|pacid:22622305'	'no original description'
42007	MDP0000142251	159.455	240.949	77.9624	0.323564	-1.62787	0.0492774	'35.1'	'not assigned.no ontology'	'mdp0000142251|pacid:22666483'	'moderately similar to ( 300) AT3G47590 | Symbols: | esterase/lipase/thioesterase family protein | chr3:17536133-17537515 REVERSEmoderately similar to ( 282) loc_os01g39790 12001.m43070 protein esterase, putative, expressed no original description'
24082	MDP0000729901	1729.89	789.285	2670.49	3.38343	1.75849	0.0493183	'30.5'	'signalling.G-proteins'	'mdp0000729901|pacid:22677985'	'highly similar to ( 931) AT1G50920 | Symbols: | GTP-binding protein-related | chr1:18870555-18872570 FORWARDhighly similar to ( 960) loc_os07g01920 12007.m04669 protein nucleolar GTP-binding protein 1, putative, expressed COG1084 NOG Obg_like NOG1 NOGCT no original description'
43295	MDP0000455851	185.539	262.273	108.805	0.414853	-1.26933	0.04962	'27.3.35'	'RNA.regulation of transcription.bZIP transcription factor family'	'mdp0000455851|pacid:22649726'	'weakly similar to ( 176) AT1G06070 | Symbols: | bZIP transcription factor, putative (bZIP69) | chr1:1835201-1837116 REVERSEvery weakly similar to (98.2) RF2A_ORYSA Transcription factor RF2a - Oryza sativa (Rice)very weakly similar to (98.2) loc_os09g34060 12009.m06455 protein transcription factor RF2a, putative, expressed no original description'
52089	MDP0000818915	514.131	274.284	753.978	2.7489	1.45885	0.0497958	'35.2'	'not assigned.unknown'	'mdp0000818915|pacid:22681951'	'no original description'
