# Supplementary material for: Columnar apple primary roots share some features of the columnar-specific gene expression profile of aerial plant parts as evidenced by RNA-Seq analysis
Source: BMC Plant Biol. 2015 Feb 4;15:34. doi: 10.1186/s12870-014-0356-6 (PMC4352258; doi:10.1186/s12870-014-0356-6)
Supplement: Additional file 4: — Table of significantly differentially expressed genes in homozygous columnar compared with non-columnar primary roots. Total gene reads of the two biological replicate data were imported into DESeq and analyzed for differential expression. Only genes with base mean > 100, fold change > 2 and p-value < 0.05 are displayed. The number of the MapMan BIN each gene was assigned to as well as the gene name, identifier (PAC-ID) and description are given as in the MapMan mapping file for apple. [file 12870_2014_356_MOESM4_ESM.xlsx]

## Sheet: DESeq_non-col_homo_out_filtered
	id	baseMean	baseMeanA	baseMeanB	foldChange	log2FoldChange	pval	bincode	name	PAC-ID	description
50809	MDP0000205892	361.996	1.64676	722.345	438.647	8.77692	2.56785e-09	'10.6.3'	'cell wall.degradation.pectate lyases and polygalacturonases'	'mdp0000205892|pacid:22636999'	'highly similar to ( 518) AT1G11920 | Symbols: | pectate lyase family protein | chr1:4023667-4025097 REVERSEmoderately similar to ( 355) PEL_LILLO Pectate lyase precursor (EC 4.2.2.2) - Lilium longiflorum (Trumpet lily)moderately similar to ( 385) loc_os04g05050 12004.m35243 protein pectate lyase 8 precursor, putative, expressedAmb_all Pec_lyase_C PelB no original description'
61202	MDP0000227152	604.805	3.67232	1205.94	328.386	8.35925	2.85407e-09	'20.1.7'	'stress.biotic.PR-proteins'	'mdp0000227152|pacid:22637752'	'moderately similar to ( 209) AT4G27190 | Symbols: | disease resistance protein (NBS-LRR class), putative | chr4:13620977-13623934 REVERSEweakly similar to ( 199) loc_os11g29090 12011.m06821 protein NB-ARC domain containing protein NB-ARC no original description'
40719	MDP0000200756	245.879	486.641	5.11796	0.0105169	-6.57115	7.67164e-08	'35.2'	'not assigned.unknown'	'mdp0000200756|pacid:22629127'	'no original description'
21648	MDP0000648495	166.224	3.04623	329.401	108.134	6.75668	2.49279e-07	'35.2'	'not assigned.unknown'	'mdp0000648495|pacid:22626734'	'no original description'
50707	MDP0000403562	133.053	263.818	2.28873	0.00867542	-6.84885	2.90956e-07	'20.1.7'	'stress.biotic.PR-proteins'	'mdp0000403562|pacid:22622847'	'highly similar to ( 611) AT5G17680 | Symbols: | disease resistance protein (TIR-NBS-LRR class), putative | chr5:5822999-5827153 FORWARDweakly similar to ( 135) loc_os01g15580 12001.m08156 protein disease resistance protein RGA2, putative, expressed NB-ARC TIR TIR no original description'
18827	MDP0000176383	104.176	1.26795	207.083	163.321	7.35157	6.55222e-07	'26.10'	'misc.cytochrome P450'	'mdp0000176383|pacid:22669745'	'moderately similar to ( 392) AT1G12740 | Symbols: CYP87A2 | CYP87A2; electron carrier/ heme binding / iron ion binding / monooxygenase/ oxygen binding | chr1:4342462-4344569 FORWARDmoderately similar to ( 407) C87A3_ORYSA Cytochrome P450 87A3 (EC 1.14.-.-) - Oryza sativa (Rice)moderately similar to ( 407) loc_os04g48170 12004.m09755 protein cytochrome P450 87A3, putative, expressed p450 CypX no …
1474	MDP0000268494	109.512	215.604	3.42042	0.0158643	-5.97807	1.52886e-06	'20.1.7'	'stress.biotic.PR-proteins'	'mdp0000268494|pacid:22631280'	'moderately similar to ( 434) AT5G17680 | Symbols: | disease resistance protein (TIR-NBS-LRR class), putative | chr5:5822999-5827153 FORWARDweakly similar to ( 117) loc_os01g15580 12001.m08156 protein disease resistance protein RGA2, putative, expressed NB-ARC no original description'
38361	MDP0000574458	510.682	991.149	30.2145	0.0304843	-5.03579	3.25035e-06	'35.2'	'not assigned.unknown'	'mdp0000574458|pacid:22667969'	'highly similar to ( 680) AT4G36630 | Symbols: EMB2754 | EMB2754 (EMBRYO DEFECTIVE 2754); binding / small GTPase regulator | chr4:17272088-17276524 REVERSEhighly similar to ( 563) loc_os03g50740 12003.m101470 protein retrotransposon protein, putative, SINE subclass, expressed no original description'
1471	MDP0000882512	141.172	275.971	6.37296	0.0230928	-5.43641	4.46486e-06	'35.2'	'not assigned.unknown'	'mdp0000882512|pacid:22670710'	'weakly similar to ( 162) AT5G60620 | Symbols: | phospholipid/glycerol acyltransferase family protein | chr5:24367266-24369647 FORWARDweakly similar to ( 145) loc_os07g34730 12007.m07729 protein 1-acyl-sn-glycerol-3-phosphate acyltransferase zeta precursor, putative, expressed no original description'
53773	MDP0000131445	128.489	4.69298	252.285	53.7579	5.74841	5.88319e-06	'35.2'	'not assigned.unknown'	'mdp0000131445|pacid:22649130'	'weakly similar to ( 141) AT4G12590 | Symbols: | unknown protein | chr4:7451291-7452976 REVERSEweakly similar to ( 123) loc_os09g32220 12009.m06311 protein protein pob, putative, expressed DUF850 no original description'
51441	MDP0000130843	128.369	248.792	7.94719	0.0319431	-4.96835	1.90022e-05	'35.2'	'not assigned.unknown'	'mdp0000130843|pacid:22633802'	'no original description'
23781	MDP0000139551	215.864	13.3056	418.422	31.4471	4.97486	2.24764e-05	'23.4.2'	'nucleotide metabolism.phosphotransfer and pyrophosphatases.guanylate kinase'	'mdp0000139551|pacid:22647756'	'moderately similar to ( 299) AT3G06200 | Symbols: | guanylate kinase, putative | chr3:1877678-1878526 FORWARDmoderately similar to ( 301) loc_os03g20460 12003.m35199 protein guanylate kinase, putative, expressed gmk Gmk GMPK GuKc Guanylate_kin no original description'
18339	MDP0000147600	336.532	666.469	6.59423	0.00989427	-6.65919	2.37117e-05	'35.1.1'	'not assigned.no ontology.ABC1 family protein'	'mdp0000147600|pacid:22653140'	'moderately similar to ( 422) AT5G24810 | Symbols: | ABC1 family protein | chr5:8516902-8522616 REVERSEmoderately similar to ( 313) loc_os06g48770 12006.m32168 protein retrotransposon protein, putative, SINE subclass, expressed no original description'
55158	MDP0000314916	284.51	546.945	22.0749	0.0403603	-4.63092	3.99331e-05	'31.4'	'cell.vesicle transport'	'mdp0000314916|pacid:22680985'	'nearly identical (1263) AT5G11490 | Symbols: | adaptin family protein | chr5:3671964-3676144 FORWARDnearly identical (1124) loc_os01g43630 12001.m43102 protein adaptin N terminal region family protein, expressed Adaptin_N COG5096 no original description'
42876	MDP0000208034	350.938	698.11	3.765	0.00539313	-7.53466	7.54362e-05	'35.2'	'not assigned.unknown'	'mdp0000208034|pacid:22656137'	'moderately similar to ( 214) AT5G10840 | Symbols: | endomembrane protein 70, putative | chr5:3424910-3427797 REVERSEmoderately similar to ( 204) loc_os09g38530 12009.m06794 protein transmembrane 9 superfamily protein member 4, putative, expressed EMP70 no original description'
42881	MDP0000326004	133.123	256.721	9.52485	0.037102	-4.75236	7.75248e-05	'26.19'	'misc.plastocyanin-like'	'mdp0000326004|pacid:22671626'	'weakly similar to ( 170) AT4G31840 | Symbols: | plastocyanin-like domain-containing protein | chr4:15401798-15402426 FORWARDvery weakly similar to (88.2) NO552_SOYBN Early nodulin 55-2 precursor (N-55-2) (Nodulin-315) - Glycine max (Soybean)very weakly similar to ( 100) loc_os02g06670 12002.m06015 protein early nodulin 20 precursor, putative, expressedCu_bind_like no original description'
2001	MDP0000248047	223.244	420.68	25.8076	0.0613473	-4.02686	0.000103506	'35.2'	'not assigned.unknown'	'mdp0000248047|pacid:22632773'	'no original description'
59813	MDP0000217138	421.602	52.9381	790.266	14.9281	3.89996	0.000108683	'29.2.4'	'protein.synthesis.elongation'	'mdp0000217138|pacid:22622318'	'weakly similar to ( 112) AT2G18110 | Symbols: | elongation factor 1-beta, putative / EF-1-beta, putative | chr2:7872636-7873713 FORWARDweakly similar to ( 106) EF1D1_ORYSA Elongation factor 1-delta 1 (EF-1-delta 1) (Elongation factor 1B-beta 1) (eEF-1B beta 1) - Oryza sativa (Rice)weakly similar to ( 106) loc_os07g42300 12007.m08465 protein elongation factor 1-delta 1, putative, expressed EF1B E…
34681	MDP0000844941	177.302	352.217	2.38669	0.00677619	-7.20531	0.000112313	'35.1.19'	'not assigned.no ontology.C2 domain-containing protein'	'mdp0000844941|pacid:22626891'	'weakly similar to ( 169) AT5G37740 | Symbols: | C2 domain-containing protein | chr5:14992148-14993431 FORWARDweakly similar to ( 148) loc_os02g22130 12002.m07451 protein GTPase activating protein, putative, expressed no original description'
11222	MDP0000168781	148.949	283.258	14.6394	0.0516821	-4.27419	0.000113981	'35.1'	'not assigned.no ontology'	'mdp0000168781|pacid:22640901'	'weakly similar to ( 168) AT5G09390 | Symbols: | CD2-binding protein-related | chr5:2913591-2915803 FORWARDweakly similar to ( 165) loc_os09g20590 12009.m05266 protein expressed protein no original description'
53406	MDP0000316014	184.025	23.2334	344.816	14.8414	3.89156	0.000122325	'35.2'	'not assigned.unknown'	'mdp0000316014|pacid:22651451'	'no original description'
6477	MDP0000265874	113.109	217.161	9.05697	0.0417061	-4.5836	0.000150214	'35.2'	'not assigned.unknown'	'mdp0000265874|pacid:22641052'	'no original description'
51524	MDP0000872691	288.74	33.7243	543.756	16.1236	4.0111	0.000216382	'35.2'	'not assigned.unknown'	'mdp0000872691|pacid:22682277'	'no original description'
42325	MDP0000324859	211.322	391.965	30.679	0.0782697	-3.6754	0.000255015	'35.2'	'not assigned.unknown'	'mdp0000324859|pacid:22649330'	'no original description'
24611	MDP0000573982	242.427	37.2123	447.642	12.0294	3.58849	0.000443291	'35.2'	'not assigned.unknown'	'mdp0000573982|pacid:22672340'	'no original description'
9646	MDP0000273242	2325.8	483.56	4168.05	8.6195	3.1076	0.000451435	'10.8.2'	'cell wall.pectin*esterases.acetyl esterase'	'mdp0000273242|pacid:22641606'	'moderately similar to ( 429) AT4G19420 | Symbols: | pectinacetylesterase family protein | chr4:10587504-10589807 REVERSEmoderately similar to ( 419) loc_os02g47400 12002.m100327 protein carboxylic ester hydrolase, putative, expressed PAE no original description'
37648	MDP0000198983	233.916	423.007	44.8251	0.105968	-3.2383	0.000493168	'35.2'	'not assigned.unknown'	'mdp0000198983|pacid:22674193'	'no original description'
48697	MDP0000207103	1650.08	268.636	3031.53	11.2849	3.49632	0.000595908	'3.4.3'	'minor CHO metabolism.myo-inositol.InsP Synthases'	'mdp0000207103|pacid:22623139'	'highly similar to ( 951) AT5G10170 | Symbols: ATMIPS3, MIPS3 | MIPS3 (MYO-INOSITOL-1-PHOSTPATE SYNTHASE 3); binding / catalytic/ inositol-3-phosphate synthase | chr5:3187538-3190161 REVERSEhighly similar to ( 961) INO1_TOBAC Inositol-3-phosphate synthase (EC 5.5.1.4) (Myo-inositol-1-phosphate synthase) (MI-1-P synthase) (IPS) - Nicotiana tabacum (Common tobacco)highly similar to ( 926) loc_os03g…
49258	MDP0000307409	109.754	205.481	14.0263	0.0682605	-3.87281	0.00073542	'35.2'	'not assigned.unknown'	'mdp0000307409|pacid:22665541'	'moderately similar to ( 291) AT5G09840 | Symbols: | unknown protein | chr5:3059027-3061970 FORWARDmoderately similar to ( 246) loc_os12g06560 12012.m04646 protein expressed proteinDUF537 no original description'
29320	MDP0000233889	138.382	252.701	24.0628	0.0952225	-3.39255	0.000840721	'35.2'	'not assigned.unknown'	'mdp0000233889|pacid:22675736'	'no original description'
8269	MDP0000349171	105.826	194.823	16.8301	0.086387	-3.53304	0.000848988	'35.2'	'not assigned.unknown'	'mdp0000349171|pacid:22674446'	'no original description'
59945	MDP0000132950	120.294	222.107	18.4804	0.083205	-3.58719	0.000849948	'27.3.67'	'RNA.regulation of transcription.putative transcription regulator'	'mdp0000132950|pacid:22622289'	'weakly similar to ( 176) AT3G07030 | Symbols: | nucleic acid binding | chr3:2223001-2225254 REVERSEweakly similar to ( 175) loc_os03g52490 12003.m10224 protein expressed protein no original description'
16662	MDP0000364277	270.326	44.757	495.896	11.0797	3.46985	0.000874945	'29.2.1.2.2.57'	'protein.synthesis.ribosomal protein.eukaryotic.60S subunit.L7A'	'mdp0000364277|pacid:22666919'	'weakly similar to ( 185) AT5G20160 | Symbols: | ribosomal protein L7Ae/L30e/S12e/Gadd45 family protein | chr5:6804653-6805102 REVERSEweakly similar to ( 182) loc_os03g13800 12003.m06824 protein NHP2-like protein 1, putative, expressed RPL8A Ribosomal_L7Ae rpl7ae no original description'
10133	MDP0000173380	141.824	257.615	26.0323	0.101051	-3.30684	0.000937049	'20.1.7'	'stress.biotic.PR-proteins'	'mdp0000173380|pacid:22664629'	'moderately similar to ( 400) AT4G12010 | Symbols: | disease resistance protein (TIR-NBS-LRR class), putative | chr4:7197325-7201393 REVERSEweakly similar to ( 105) loc_os05g23990 12005.m06693 protein rp3 protein, putative, expressed NB-ARC no original description'
1798	MDP0000235408	327.089	44.0206	610.157	13.8607	3.79293	0.000993205	'10.2.2'	'cell wall.cellulose synthesis.COBRA'	'mdp0000235408|pacid:22677329'	'highly similar to ( 667) AT5G15630 | Symbols: COBL4, IRX6 | IRX6 | chr5:5084842-5086545 FORWARDhighly similar to ( 607) COBL5_ORYSA COBRA-like 5 protein precursor (Protein BRITTLE CULM1) - Oryza sativa (Rice)highly similar to ( 607) loc_os03g30250 12003.m08287 protein phytochelatin synthetase-like conserved region family protein, expressedPhytochel_synth no original description'
36100	MDP0000201891	170.569	37.0808	304.058	8.19987	3.0356	0.000999852	'35.2'	'not assigned.unknown'	'mdp0000201891|pacid:22630931'	'no original description'
49308	MDP0000130327	159.52	27.4003	291.639	10.6437	3.41192	0.00104865	'28.1'	'DNA.synthesis/chromatin structure'	'mdp0000130327|pacid:22634046'	'highly similar to ( 654) AT2G42120 | Symbols: POLD2 | POLD2 (DNA POLYMERASE DELTA SMALL SUBUNIT); DNA binding / DNA-directed DNA polymerase | chr2:17563282-17565965 REVERSEhighly similar to ( 585) DPOD2_ORYSA DNA polymerase delta small subunit (EC 2.7.7.7) - Oryza sativa (Rice)highly similar to ( 585) loc_os03g03650 12003.m05898 protein DNA polymerase delta small subunit, putative, expressed DNA…
34316	MDP0000296797	362.528	51.5125	673.543	13.0753	3.70878	0.00110778	'31.1'	'cell.organisation'	'mdp0000296797|pacid:22660153'	'moderately similar to ( 332) AT5G17900 | Symbols: | FUNCTIONS IN: molecular_function unknown; INVOLVED IN: biological_process unknown; LOCATED IN: extracellular region; CONTAINS InterPro DOMAIN/s: Micro-fibrillar-associated 1, C-terminal (InterPro:IPR009730); BEST Arabidopsis thaliana protein match is: unknown protein (TAIR:AT4G08580.1); Has 36643 Blast hits to 21191 proteins in 1090 species: Ar…
9719	MDP0000256376	270.4	50.2391	490.561	9.76453	3.28755	0.00111154	'16.2'	'secondary metabolism.phenylpropanoids'	'mdp0000256376|pacid:22661272'	'moderately similar to ( 319) AT1G24430 | Symbols: | transferase/ transferase, transferring acyl groups other than amino-acyl groups | chr1:8658190-8659497 REVERSEweakly similar to ( 109) HCBT1_DIACA Anthranilate N-benzoyltransferase protein 1 (EC 2.3.1.144) (Anthranilate N-hydroxycinnamoyl/benzoyltransferase 1) - Dianthus caryophyllus (Carnation) (Clove pink)weakly similar to ( 127) loc_os04g422…
43236	MDP0000308069	169.927	302.015	37.839	0.125289	-2.99667	0.00118421	'20.1'	'stress.biotic'	'mdp0000308069|pacid:22667019'	'no original description'
8777	MDP0000134543	505.013	91.3923	918.635	10.0516	3.32935	0.00129025	'35.2'	'not assigned.unknown'	'mdp0000134543|pacid:22623202'	'moderately similar to ( 242) AT2G28370 | Symbols: | FUNCTIONS IN: molecular_function unknown; INVOLVED IN: biological_process unknown; LOCATED IN: plasma membrane; EXPRESSED IN: 23 plant structures; EXPRESSED DURING: 15 growth stages; CONTAINS InterPro DOMAIN/s: Uncharacterised protein family UPF0497, trans-membrane plant (InterPro:IPR006702); BEST Arabidopsis thaliana protein match is: integral…
57904	MDP0000549464	197.391	40.3428	354.439	8.78568	3.13515	0.00137033	'35.2'	'not assigned.unknown'	'mdp0000549464|pacid:22670818'	'no original description'
24841	MDP0000285074	672.787	124.927	1220.65	9.77089	3.28849	0.00151175	'11.6'	'lipid metabolism.lipid transfer proteins etc'	'mdp0000285074|pacid:22620533'	'weakly similar to ( 104) AT5G59310 | Symbols: LTP4 | LTP4 (LIPID TRANSFER PROTEIN 4); lipid binding | chr5:23925296-23925772 REVERSEweakly similar to ( 163) NLTP_MALDO Nonspecific lipid-transfer protein precursor (LTP) (Allergen Mal d 3) - Malus domestica (Apple) (Malus sylvestris)very weakly similar to (87.8) loc_os12g02330 12012.m04234 protein nonspecific lipid-transfer protein precursor, puta…
44592	MDP0000530424	1143.54	2028.85	258.225	0.127277	-2.97396	0.00151941	'23.4.10'	'nucleotide metabolism.phosphotransfer and pyrophosphatases.nucleoside diphosphate kinase'	'mdp0000530424|pacid:22647767'	'moderately similar to ( 315) AT4G11010 | Symbols: NDPK3 | NDPK3 (NUCLEOSIDE DIPHOSPHATE KINASE 3); ATP binding / nucleoside diphosphate kinase | chr4:6732780-6734298 REVERSEmoderately similar to ( 308) NDK4_SPIOL Nucleoside diphosphate kinase 4, chloroplast precursor (EC 2.7.4.6) (Nucleoside diphosphate kinase IV) (NDK IV) (NDP kinase IV) (NDPK IV) (Nucleoside diphosphate kinase III) - Spinacia …
529	MDP0000158341	113.007	200.305	25.7097	0.128353	-2.96181	0.00154787	'35.2'	'not assigned.unknown'	'mdp0000158341|pacid:22655249'	'no original description'
24434	MDP0000258972	154.732	36.439	273.024	7.49264	2.90547	0.00172733	'35.2'	'not assigned.unknown'	'mdp0000258972|pacid:22663654'	'highly similar to ( 810) AT1G63810 | Symbols: | FUNCTIONS IN: molecular_function unknown; INVOLVED IN: biological_process unknown; LOCATED IN: cellular_component unknown; EXPRESSED IN: 21 plant structures; EXPRESSED DURING: 13 growth stages; CONTAINS InterPro DOMAIN/s: Nrap protein (InterPro:IPR005554); Has 268 Blast hits to 263 proteins in 124 species: Archae - 3; Bacteria - 0; Metazoa - 116; F…
48648	MDP0000206334	213.786	373.914	53.6574	0.143502	-2.80086	0.00173349	'35.2'	'not assigned.unknown'	'mdp0000206334|pacid:22637570'	'moderately similar to ( 268) AT1G21065 | Symbols: | unknown protein | chr1:7374210-7375644 FORWARDmoderately similar to ( 257) loc_os06g43140 12006.m08844 protein expressed protein COG0432 UPF0047 no original description'
62087	MDP0000318998	237.192	470.963	3.42042	0.00726261	-7.1053	0.00173801	'35.2'	'not assigned.unknown'	'mdp0000318998|pacid:22627715'	'no original description'
1120	MDP0000147342	101.282	184.185	18.379	0.0997859	-3.32502	0.00193123	'26.10'	'misc.cytochrome P450'	'mdp0000147342|pacid:22651084'	'weakly similar to ( 137) AT4G39950 | Symbols: CYP79B2 | CYP79B2; electron carrier/ heme binding / iron ion binding / monooxygenase/ oxygen binding | chr4:18525311-18527284 FORWARDweakly similar to ( 147) C79A1_SORBI Cytochrome P450 79A1 (EC 1.14.13.41) (Tyrosine N-monooxygenase) (Cytochrome P450Tyr) - Sorghum bicolor (Sorghum) (Sorghum vulgare)weakly similar to ( 140) loc_os04g08828 12004.m06180…
40134	MDP0000140679	280.492	55.0321	505.952	9.19376	3.20066	0.00209982	'16.2'	'secondary metabolism.phenylpropanoids'	'mdp0000140679|pacid:22655838'	'moderately similar to ( 319) AT1G24430 | Symbols: | transferase/ transferase, transferring acyl groups other than amino-acyl groups | chr1:8658190-8659497 REVERSEweakly similar to ( 109) HCBT1_DIACA Anthranilate N-benzoyltransferase protein 1 (EC 2.3.1.144) (Anthranilate N-hydroxycinnamoyl/benzoyltransferase 1) - Dianthus caryophyllus (Carnation) (Clove pink)weakly similar to ( 127) loc_os04g422…
28920	MDP0000254937	111.863	11.1485	212.577	19.0678	4.25306	0.00211353	'29.5.11.4.3.2'	'protein.degradation.ubiquitin.E3.SCF.FBOX'	'mdp0000254937|pacid:22657240'	'very weakly similar to (87.0) AT5G02700 | Symbols: | F-box family protein | chr5:609381-611679 REVERSEweakly similar to ( 120) loc_os07g06900 12007.m05150 protein F-box domain containing protein no original description'
42337	MDP0000234267	115.957	24.1068	207.808	8.62031	3.10774	0.00212	'29.5.11.5'	'protein.degradation.ubiquitin.ubiquitin protease'	'mdp0000234267|pacid:22623505'	'moderately similar to ( 224) AT3G14400 | Symbols: UBP25 | UBP25 (UBIQUITIN-SPECIFIC PROTEASE 25); ubiquitin thiolesterase/ ubiquitin-specific protease | chr3:4811953-4815210 REVERSEweakly similar to ( 141) loc_os05g43480 12005.m08476 protein UBP25, putative, expressed Peptidase_C19E UCH no original description'
45573	MDP0000301576	1396.75	304.828	2488.66	8.16415	3.0293	0.00230058	'27.3.99'	'RNA.regulation of transcription.unclassified'	'mdp0000301576|pacid:22654130'	'moderately similar to ( 451) AT1G09750 | Symbols: | chloroplast nucleoid DNA-binding protein-related | chr1:3157541-3158960 FORWARDmoderately similar to ( 334) loc_os07g46480 12007.m08865 protein aspartic proteinase nepenthesin-1 precursor, putative, expressed no original description'
18931	MDP0000183429	490.607	873.603	107.611	0.12318	-3.02116	0.00239032	'11.9.3.2'	'lipid metabolism.lipid degradation.lysophospholipases.carboxylesterase'	'mdp0000183429|pacid:22634021'	'weakly similar to ( 178) AT4G22300 | Symbols: SOBER1 | SOBER1 (SUPPRESSOR OF AVRBST-ELICITED RESISTANCE 1); carboxylesterase | chr4:11787560-11791055 REVERSEweakly similar to ( 174) loc_os04g57370 12004.m10622 protein acyl-protein thioesterase 1, putative, expressed Abhydrolase_2 no original description'
15956	MDP0000513621	215.28	55.8685	374.691	6.70665	2.74559	0.00247185	'35.2'	'not assigned.unknown'	'mdp0000513621|pacid:22655527'	'weakly similar to ( 191) AT4G12590 | Symbols: | unknown protein | chr4:7451291-7452976 REVERSEweakly similar to ( 156) loc_os09g32220 12009.m06311 protein protein pob, putative, expressed DUF850 no original description'
50776	MDP0000302206	129.879	238.322	21.4364	0.0899472	-3.47478	0.00265108	'35.2'	'not assigned.unknown'	'mdp0000302206|pacid:22623862'	'no original description'
29940	MDP0000394761	1255.13	345.618	2164.64	6.26311	2.64688	0.00271045	'17.2.3'	'hormone metabolism.auxin.induced-regulated-responsive-activated'	'mdp0000394761|pacid:22674055'	'moderately similar to ( 395) AT4G12980 | Symbols: | auxin-responsive protein, putative | chr4:7589670-7591074 REVERSEmoderately similar to ( 321) loc_os08g41280 12008.m08106 protein membrane protein, putative, expressed B561 DUF568 no original description'
7055	MDP0000882127	1225.27	2165.37	285.164	0.131693	-2.92475	0.00282643	'16.2.1.6'	'secondary metabolism.phenylpropanoids.lignin biosynthesis.CCoAOMT'	'mdp0000882127|pacid:22637212'	'moderately similar to ( 448) AT4G34050 | Symbols: | caffeoyl-CoA 3-O-methyltransferase, putative | chr4:16310844-16311973 FORWARDmoderately similar to ( 453) CAMT_MEDSA Caffeoyl-CoA O-methyltransferase (EC 2.1.1.104) (Trans-caffeoyl-CoA 3-O-methyltransferase) (CCoAMT) (CCoAOMT) - Medicago sativa (Alfalfa)moderately similar to ( 416) loc_os06g06980 12006.m31989 protein caffeoyl-CoA O-methyltransf…
15938	MDP0000602757	271.445	63.2974	479.592	7.57681	2.92159	0.0029454	'35.2'	'not assigned.unknown'	'mdp0000602757|pacid:22657791'	'weakly similar to ( 158) AT5G62280 | Symbols: | unknown protein | chr5:25017165-25017985 FORWARDDUF1442 no original description'
44448	MDP0000301253	133.139	233.187	33.091	0.141907	-2.81698	0.00296635	'35.1.5'	'not assigned.no ontology.pentatricopeptide (PPR) repeat-containing protein'	'mdp0000301253|pacid:22637485'	'nearly identical (1059) AT1G18900 | Symbols: | pentatricopeptide (PPR) repeat-containing protein | chr1:6529778-6532360 FORWARDweakly similar to ( 149) RF1_ORYSA Rf1 protein, mitochondrial precursor (PPR protein) (Fertility restorer) (Restorer for CMS) - Oryza sativa (Rice)highly similar to ( 850) loc_os12g44170 12012.m08188 protein ATP binding protein, putative, expressed no original descriptio…
40992	MDP0000194993	338.424	594.495	82.3518	0.138524	-2.85179	0.00302396	'24.3'	'Biodegradation of Xenobiotics.3-hydroxybutyryl-CoA dehydrogenase'	'mdp0000194993|pacid:22620404'	'moderately similar to ( 466) AT3G15290 | Symbols: | 3-hydroxybutyryl-CoA dehydrogenase, putative | chr3:5145054-5146613 FORWARDweakly similar to ( 134) MFP_ORYSA Peroxisomal fatty acid beta-oxidation multifunctional protein (MFP) [Includes: Enoyl-CoA hydratase (EC 4.2.1.17); 3-2-trans-enoyl-CoA isomerase (EC 5.3.3.8); 3-hydroxybutyryl-CoA epimerase (EC 5.1.2.3); 3-hydroxyacyl-CoA dehydrogenase (…
25157	MDP0000624688	147.492	34.7764	260.207	7.48227	2.90348	0.00306119	'29.2.3'	'protein.synthesis.initiation'	'mdp0000624688|pacid:22640841'	'weakly similar to ( 153) AT2G04520 | Symbols: | eukaryotic translation initiation factor 1A, putative / eIF-1A, putative / eIF-4C, putative | chr2:1574802-1575239 REVERSEweakly similar to ( 139) IF1A_WHEAT Eukaryotic translation initiation factor 1A (EIF-1A) (EIF-4C) - Triticum aestivum (Wheat)weakly similar to ( 143) loc_os02g19770 12002.m07219 protein eukaryotic translation initiation factor 1…
39588	MDP0000840293	331.116	103.898	558.333	5.37387	2.42596	0.00328799	'35.2'	'not assigned.unknown'	'mdp0000840293|pacid:22664079'	'moderately similar to ( 380) AT5G23890 | Symbols: | LOCATED IN: mitochondrion, chloroplast thylakoid membrane, chloroplast, plastid, chloroplast envelope; EXPRESSED IN: 24 plant structures; EXPRESSED DURING: 14 growth stages; CONTAINS InterPro DOMAIN/s: S-layer homology region (InterPro:IPR001119); BEST Arabidopsis thaliana protein match is: unknown protein (TAIR:AT5G52410.2); Has 47782 Blast hi…
53771	MDP0000311983	1434.45	2464.76	404.137	0.163966	-2.60853	0.00346234	'35.2'	'not assigned.unknown'	'mdp0000311983|pacid:22659100'	'weakly similar to ( 182) AT4G12590 | Symbols: | unknown protein | chr4:7451291-7452976 REVERSEweakly similar to ( 149) loc_os09g32220 12009.m06311 protein protein pob, putative, expressed DUF850 no original description'
6751	MDP0000269997	182.644	54.106	311.182	5.75135	2.5239	0.00349998	'29.5'	'protein.degradation'	'mdp0000269997|pacid:22650465'	'moderately similar to ( 213) AT1G78660 | Symbols: ATGGH1 | gamma-glutamyl hydrolase, putative / gamma-Glu-X carboxypeptidase, putative / conjugase, putative | chr1:29585901-29588117 FORWARDweakly similar to ( 154) GGH_SOYBN Gamma-glutamyl hydrolase precursor (EC 3.4.19.9) (Gamma-Glu-X carboxypeptidase) (Conjugase) (GH) - Glycine max (Soybean)weakly similar to ( 183) loc_os05g44130 12005.m27626 p…
16779	MDP0000807587	324.348	107.454	541.241	5.03694	2.33255	0.0038767	'35.2'	'not assigned.unknown'	'mdp0000807587|pacid:22662891'	'weakly similar to ( 131) AT3G49055 | Symbols: | unknown protein | chr3:18185166-18186968 REVERSEweakly similar to ( 131) loc_os08g44550 12008.m08428 protein expressed protein no original description'
35612	MDP0000241487	102.234	183.063	21.4042	0.116922	-3.09638	0.00388415	'29.5.11'	'protein.degradation.ubiquitin'	'mdp0000241487|pacid:22673601'	'weakly similar to ( 142) AT4G22290 | Symbols: | ubiquitin thiolesterase | chr4:11783199-11785730 REVERSEvery weakly similar to (89.4) loc_os08g13350 12008.m26625 protein cysteine-type endopeptidase/ ubiquitin thiolesterase, putative, expressed no original description'
25637	MDP0000661067	597.325	120.776	1073.87	8.89144	3.15242	0.0040351	'35.2'	'not assigned.unknown'	'mdp0000661067|pacid:22645638'	'no original description'
59419	MDP0000752881	110.048	190.03	30.0659	0.158217	-2.66003	0.00410693	'26.16'	'misc.myrosinases-lectin-jacalin'	'mdp0000752881|pacid:22631906'	'highly similar to ( 758) AT3G55550 | Symbols: | lectin protein kinase, putative | chr3:20600019-20602073 REVERSEmoderately similar to ( 207) PSKR_DAUCA Phytosulfokine receptor precursor (EC 2.7.11.1) (Phytosulfokine LRR receptor kinase) - Daucus carota (Carrot)highly similar to ( 664) loc_os12g38610 12012.m07646 protein lectin-like receptor kinase 7, putative, expressed Lectin_legB Pkinase S_TKc…
7350	MDP0000236413	228.487	72.2518	384.723	5.32474	2.41271	0.00453277	'31.2'	'cell.division'	'mdp0000236413|pacid:22647979'	'moderately similar to ( 241) AT2G38670 | Symbols: PECT1 | PECT1 (PHOSPHORYLETHANOLAMINE CYTIDYLYLTRANSFERASE 1); ethanolamine-phosphate cytidylyltransferase | chr2:16168979-16171680 FORWARDmoderately similar to ( 235) loc_os11g03050 12011.m04501 protein ethanolamine-phosphate cytidylyltransferase, putative, expressed ECT cytidylyltransferase CCT TagD no original description'
15953	MDP0000168839	134.035	230.278	37.7918	0.164114	-2.60723	0.00469924	'35.1'	'not assigned.no ontology'	'mdp0000168839|pacid:22657016'	'moderately similar to ( 248) AT4G22360 | Symbols: | SWIB complex BAF60b domain-containing protein | chr4:11807811-11809660 FORWARDmoderately similar to ( 223) loc_os08g39310 12008.m07912 protein SWIB/MDM2 domain containing protein, expressed SWIB SWIB COG5531 no original description'
32701	MDP0000834327	3301.94	745.005	5858.88	7.86422	2.9753	0.00479795	'34.22'	'transport.cyclic nucleotide or calcium regulated channels'	'mdp0000834327|pacid:22675242'	'highly similar to ( 741) AT3G17700 | Symbols: CNBT1, CNGC20, ATCNGC20 | CNBT1 (CYCLIC NUCLEOTIDE-BINDING TRANSPORTER 1); calmodulin binding / cyclic nucleotide binding / ion channel | chr3:6049074-6052449 FORWARDhighly similar to ( 707) loc_os02g53340 12002.m100377 protein cyclic nucleotide-gated ion channel 19, putative, expressed no original description'
60864	MDP0000318241	137.272	43.9467	230.597	5.24721	2.39155	0.00488021	'30.2.11'	'signalling.receptor kinases.leucine rich repeat XI'	'mdp0000318241|pacid:22681269'	'moderately similar to ( 436) AT2G34930 | Symbols: | disease resistance family protein | chr2:14737169-14739886 REVERSEweakly similar to ( 191) RPK1_IPONI Receptor-like protein kinase precursor (EC 2.7.11.1) - Ipomoea nil (Japanese morning glory) (Pharbitis nil)moderately similar to ( 444) loc_os01g41750 12001.m10443 protein leucine-rich repeat receptor protein kinase EXS precursor, putative, exp…
12240	MDP0000248648	772.511	261.986	1283.04	4.89735	2.292	0.00524672	'30.2.11'	'signalling.receptor kinases.leucine rich repeat XI'	'mdp0000248648|pacid:22623528'	'moderately similar to ( 221) AT5G65710 | Symbols: HSL2 | HSL2 (HAESA-Like 2); ATP binding / kinase/ protein serine/threonine kinase | chr5:26292372-26295440 FORWARDweakly similar to ( 104) RPK1_IPONI Receptor-like protein kinase precursor (EC 2.7.11.1) - Ipomoea nil (Japanese morning glory) (Pharbitis nil)weakly similar to ( 155) loc_os08g28870 12008.m06892 protein receptor-like protein kinase 5…
6122	MDP0000160767	126.53	40.8847	212.174	5.18959	2.37562	0.00585021	'29.2.1.1.1.2.21'	'protein.synthesis.ribosomal protein.prokaryotic.chloroplast.50S subunit.L21'	'mdp0000160767|pacid:22675079'	'weakly similar to ( 152) AT1G35680 | Symbols: | 50S ribosomal protein L21, chloroplast / CL21 (RPL21) | chr1:13208777-13210246 FORWARDweakly similar to ( 136) RK21_SPIOL 50S ribosomal protein L21, chloroplast precursor (CL21) (CS-L7) - Spinacia oleracea (Spinach)weakly similar to ( 128) loc_os02g15900 12002.m06833 protein 50S ribosomal protein L21, chloroplast precursor, putative, expressed Ribo…
12454	MDP0000121480	146.462	46.8456	246.078	5.25296	2.39313	0.00650492	'3.6'	'minor CHO metabolism.callose'	'mdp0000121480|pacid:22627518'	'weakly similar to ( 140) AT3G07160 | Symbols: ATGSL10, gsl10 | ATGSL10 (glucan synthase-like 10); 1,3-beta-glucan synthase | chr3:2265142-2279383 REVERSEweakly similar to ( 113) loc_os06g08380 12006.m05559 protein beta-1,3-glucan synthase, putative, expressed Glucan_synthase no original description'
38000	MDP0000201186	143.017	247.55	38.4844	0.155461	-2.68538	0.00659538	'30.2.17'	'signalling.receptor kinases.DUF 26'	'mdp0000201186|pacid:22645754'	'highly similar to ( 522) AT1G11340 | Symbols: | S-locus lectin protein kinase family protein | chr1:3814116-3817420 REVERSEweakly similar to ( 197) SLSG3_BRAOL S-locus-specific glycoprotein S13 precursor (SLSG-13) (Fragment) - Brassica oleracea (Wild cabbage)moderately similar to ( 470) loc_os04g54070 12004.m10299 protein receptor-like kinase, putative, expressed TyrKc Pkinase_Tyr PTKc S_TKc S_T…
47813	MDP0000612909	1153.61	433.637	1873.58	4.32062	2.11124	0.00668204	'5.10'	'fermentation.aldehyde dehydrogenase'	'mdp0000612909|pacid:22662426'	'highly similar to ( 655) AT3G24503 | Symbols: ALDH2C4, ALDH1A, REF1 | ALDH2C4; 3-chloroallyl aldehyde dehydrogenase/ aldehyde dehydrogenase (NAD)/ coniferyl-aldehyde dehydrogenase | chr3:8919732-8923029 REVERSEmoderately similar to ( 355) BADH_BETVU Betaine-aldehyde dehydrogenase, chloroplast precursor (EC 1.2.1.8) (BADH) - Beta vulgaris (Sugar beet)highly similar to ( 671) loc_os01g40860 12001.…
36485	MDP0000198363	1055.96	336.721	1775.2	5.272	2.39835	0.00692676	'35.2'	'not assigned.unknown'	'mdp0000198363|pacid:22641324'	'no original description'
48371	MDP0000303440	120.073	210.417	29.7282	0.141282	-2.82335	0.00700732	'35.2'	'not assigned.unknown'	'mdp0000303440|pacid:22641932'	'moderately similar to ( 312) AT5G48520 | Symbols: | unknown protein | chr5:19661407-19666147 FORWARDmoderately similar to ( 284) loc_os06g08730 12006.m05592 protein expressed protein no original description'
52097	MDP0000515871	599.002	1054.92	143.09	0.135641	-2.88213	0.00740373	'30.3'	'signalling.calcium'	'mdp0000515871|pacid:22654183'	'weakly similar to ( 104) AT2G38800 | Symbols: | calmodulin-binding protein-related | chr2:16216999-16218837 FORWARDvery weakly similar to (95.1) loc_os05g31690 12005.m07403 protein expressed proteinCaM_binding no original description'
44208	MDP0000307882	255.207	435.544	74.8691	0.171898	-2.54038	0.00753876	'35.2'	'not assigned.unknown'	'mdp0000307882|pacid:22682576'	'no original description'
36681	MDP0000299961	175.889	315.972	35.8072	0.113324	-3.14147	0.007671	'4.1.4'	'glycolysis.cytosolic branch.phosphofructokinase (PFK)'	'mdp0000299961|pacid:22682628'	'highly similar to ( 669) AT1G12000 | Symbols: | pyrophosphate--fructose-6-phosphate 1-phosphotransferase beta subunit, putative / pyrophosphate-dependent 6-phosphofructose-1-kinase, putative | chr1:4050159-4053727 REVERSEhighly similar to ( 679) PFPB_RICCO Pyrophosphate--fructose 6-phosphate 1-phosphotransferase subunit beta (EC 2.7.1.90) (PFP) (6-phosphofructokinase, pyrophosphate dependent) (P…
27719	MDP0000290847	203.044	357.646	48.4415	0.135445	-2.88422	0.00797693	'10.1.2'	'cell wall.precursor synthesis.UGE'	'mdp0000290847|pacid:22648515'	'moderately similar to ( 335) AT1G64440 | Symbols: RHD1, REB1, UGE4 | RHD1 (ROOT HAIR DEFECTIVE 1); UDP-glucose 4-epimerase/ protein dimerization | chr1:23937102-23939565 FORWARDweakly similar to ( 192) GALE1_PEA UDP-glucose 4-epimerase (EC 5.1.3.2) (Galactowaldenase) (UDP-galactose 4-epimerase) - Pisum sativum (Garden pea)moderately similar to ( 222) loc_os05g51670 12005.m27995 protein UDP-gluco…
13437	MDP0000276856	189.626	328.536	50.7151	0.154367	-2.69556	0.00803997	'15.2'	'metal handling.binding, chelation and storage'	'mdp0000276856|pacid:22633761'	'no original description'
18275	MDP0000372287	176.026	58.2729	293.78	5.04144	2.33384	0.00812881	'3.2.1'	'minor CHO metabolism.trehalose.TPS'	'mdp0000372287|pacid:22678963'	'highly similar to ( 746) AT1G78580 | Symbols: ATTPS1, TPS1 | ATTPS1 (TREHALOSE-6-PHOSPHATE SYNTHASE); alpha,alpha-trehalose-phosphate synthase (UDP-forming)/ transferase, transferring glycosyl groups | chr1:29552495-29557482 REVERSEhighly similar to ( 698) loc_os05g44210 12005.m83931 protein alpha,alpha-trehalose-phosphate synthase, putative, expressed Glyco_transf_20 OtsA PRK10117 Trehalose_PPa…
45909	MDP0000821520	148.436	269.563	27.3092	0.101309	-3.30316	0.00817308	'35.2'	'not assigned.unknown'	'mdp0000821520|pacid:22670886'	'moderately similar to ( 451) AT4G38760 | Symbols: | unknown protein | chr4:18091802-18096166 REVERSE no original description'
56667	MDP0000245417	249.687	445.84	53.5341	0.120074	-3.058	0.00836148	'35.2'	'not assigned.unknown'	'mdp0000245417|pacid:22679121'	'no original description'
4220	MDP0000266801	538.707	187.987	889.426	4.73131	2.24224	0.00851065	'20.1.7'	'stress.biotic.PR-proteins'	'mdp0000266801|pacid:22658936'	'highly similar to ( 529) AT5G17680 | Symbols: | disease resistance protein (TIR-NBS-LRR class), putative | chr5:5822999-5827153 FORWARDvery weakly similar to (99.4) loc_os10g04060 12010.m03823 protein powdery mildew resistance protein PM3b, putative TIR NB-ARC TIR no original description'
23597	MDP0000559627	284.206	101.662	466.75	4.5912	2.19887	0.00961189	'35.2'	'not assigned.unknown'	'mdp0000559627|pacid:22622290'	'no original description'
15847	MDP0000166759	107.795	180.112	35.4777	0.196976	-2.34391	0.00981057	'20.1'	'stress.biotic'	'mdp0000166759|pacid:22637558'	'moderately similar to ( 374) AT3G14470 | Symbols: | disease resistance protein (NBS-LRR class), putative | chr3:4857940-4861104 FORWARDmoderately similar to ( 404) loc_os05g41290 12005.m08304 protein disease resistance RPP13-like protein 1, putative, expressed NB-ARC no original description'
8621	MDP0000247618	140.204	54.9951	225.414	4.09879	2.0352	0.00996272	'35.2'	'not assigned.unknown'	'mdp0000247618|pacid:22628764'	'no original description'
45958	MDP0000301342	111.372	193.118	29.6268	0.153413	-2.70451	0.0101645	'30.3'	'signalling.calcium'	'mdp0000301342|pacid:22669573'	'moderately similar to ( 248) AT1G12310 | Symbols: | calmodulin, putative | chr1:4187500-4187946 REVERSEweakly similar to ( 145) CALM3_PETHY Calmodulin-related protein - Petunia hybrida (Petunia)moderately similar to ( 221) loc_os08g02420 12008.m04386 protein calmodulin, putative, expressed FRQ1 no original description'
21584	MDP0000284756	331.555	97.6162	565.495	5.79304	2.53432	0.0104246	'29.5.11'	'protein.degradation.ubiquitin'	'mdp0000284756|pacid:22651729'	'moderately similar to ( 241) AT4G22290 | Symbols: | ubiquitin thiolesterase | chr4:11783199-11785730 REVERSEmoderately similar to ( 237) loc_os08g13350 12008.m26625 protein cysteine-type endopeptidase/ ubiquitin thiolesterase, putative, expressed no original description'
59669	MDP0000154841	163.329	57.4995	269.158	4.68104	2.22683	0.0107536	'20.1'	'stress.biotic'	'mdp0000154841|pacid:22640990'	'moderately similar to ( 352) AT3G14470 | Symbols: | disease resistance protein (NBS-LRR class), putative | chr3:4857940-4861104 FORWARDmoderately similar to ( 426) loc_os05g41290 12005.m08304 protein disease resistance RPP13-like protein 1, putative, expressed NB-ARC no original description'
34244	MDP0000295921	979.363	409.73	1549	3.78053	1.91859	0.0109688	'35.2'	'not assigned.unknown'	'mdp0000295921|pacid:22674615'	'moderately similar to ( 255) AT1G47420 | Symbols: | FUNCTIONS IN: molecular_function unknown; INVOLVED IN: biological_process unknown; LOCATED IN: mitochondrion, nucleus; EXPRESSED IN: 26 plant structures; EXPRESSED DURING: 15 growth stages; BEST Arabidopsis thaliana protein match is: GAMMA CA2 (GAMMA CARBONIC ANHYDRASE 2); carbonate dehydratase (TAIR:AT1G47260.1); Has 85 Blast hits to 85 protei…
36437	MDP0000296893	112.34	33.1455	191.535	5.77864	2.53073	0.011077	'33.99'	'development.unspecified'	'mdp0000296893|pacid:22628772'	'weakly similar to ( 146) AT3G15880 | Symbols: WSIP2, TPR4 | protein binding | chr3:5364454-5371869 REVERSEweakly similar to ( 120) loc_os03g14980 12003.m101111 protein lissencephaly type-1-like homology motif, putative, expressed no original description'
51752	MDP0000314006	3782.12	1182.34	6381.89	5.39766	2.43233	0.0110887	'33.2'	'development.late embryogenesis abundant'	'mdp0000314006|pacid:22631644'	'moderately similar to ( 420) AT5G54370 | Symbols: | late embryogenesis abundant protein-related / LEA protein-related | chr5:22075334-22076567 FORWARDmoderately similar to ( 216) loc_os05g47940 12005.m08866 protein transposon protein, putative, unclassified, expressedRoot_cap no original description'
19495	MDP0000565195	204.001	338.422	69.5805	0.205603	-2.28207	0.0112289	'30.2.11'	'signalling.receptor kinases.leucine rich repeat XI'	'mdp0000565195|pacid:22624518'	'moderately similar to ( 324) AT5G20480 | Symbols: EFR | EFR (EF-TU RECEPTOR); ATP binding / kinase/ protein serine/threonine kinase | chr5:6922497-6925679 FORWARDmoderately similar to ( 215) RPK1_IPONI Receptor-like protein kinase precursor (EC 2.7.11.1) - Ipomoea nil (Japanese morning glory) (Pharbitis nil)moderately similar to ( 325) loc_os11g36090 12011.m07461 protein receptor kinase-like pro…
43782	MDP0000825712	144.111	44.4412	243.781	5.48547	2.45562	0.0115217	'27.3.3'	'RNA.regulation of transcription.AP2/EREBP, APETALA2/Ethylene-responsive element binding protein family'	'mdp0000825712|pacid:22644467'	'weakly similar to ( 171) AT3G15880 | Symbols: WSIP2, TPR4 | protein binding | chr3:5364454-5371869 REVERSEvery weakly similar to (89.0) BBM1_BRANA Protein BABY BOOM 1 (BnBBM1) - Brassica napus (Rape)weakly similar to ( 151) loc_os03g14980 12003.m101111 protein lissencephaly type-1-like homology motif, putative, expressed no original description'
35983	MDP0000322119	614.424	234.528	994.32	4.23967	2.08395	0.011819	'26.28'	'misc.GDSL-motif lipase'	'mdp0000322119|pacid:22636240'	'highly similar to ( 510) AT3G26430 | Symbols: | GDSL-motif lipase/hydrolase family protein | chr3:9674419-9675889 FORWARDmoderately similar to ( 426) EST_HEVBR Esterase precursor (EC 3.1.1.-) (Early nodule-specific protein homolog) (Latex allergen Hev b 13) - Hevea brasiliensis (Para rubber tree)moderately similar to ( 462) loc_os07g39750 12007.m079815 protein alpha-L-fucosidase 2 precursor, put…
60175	MDP0000670775	1542.03	381.78	2702.27	7.07808	2.82336	0.0119212	'20.1'	'stress.biotic'	'mdp0000670775|pacid:22674043'	'moderately similar to ( 332) AT1G33970 | Symbols: | avirulence-responsive protein, putative / avirulence induced gene protein, putative / AIG protein, putative | chr1:12349614-12350960 REVERSEmoderately similar to ( 263) loc_os02g35130 12002.m100235 protein protein AIG1, putative, expressedAIG1 AIG1 no original description'
55507	MDP0000309213	131.44	19.3665	243.513	12.5739	3.65236	0.0123384	'35.2'	'not assigned.unknown'	'mdp0000309213|pacid:22653615'	'very weakly similar to (80.5) AT1G32120 | Symbols: | unknown protein | chr1:11552926-11558608 FORWARDvery weakly similar to (80.9) loc_os07g13350 12007.m05783 protein retrotransposon protein, putative, unclassified no original description'
17311	MDP0000803267	208.689	88.7824	328.596	3.70113	1.88797	0.0125799	'35.2'	'not assigned.unknown'	'mdp0000803267|pacid:22643235'	'very weakly similar to (80.9) loc_os05g34680 12005.m27827 protein expressed protein no original description'
40651	MDP0000260352	574.23	217.897	930.563	4.27065	2.09446	0.0126411	'29.4.1.57'	'protein.postranslational modification.kinase.receptor like cytoplasmatic kinase VII'	'mdp0000260352|pacid:22647191'	'highly similar to ( 514) AT2G28930 | Symbols: APK1B | APK1B; ATP binding / kinase/ protein kinase/ protein serine/threonine kinase | chr2:12424551-12426565 FORWARDmoderately similar to ( 250) NORK_MEDTR Nodulation receptor kinase precursor (EC 2.7.11.1) (Does not make infections protein 2) (Symbiosis receptor-like kinase) (MtSYMRK) - Medicago truncatula (Barrel medic)highly similar to ( 520) loc…
8349	MDP0000174791	290.446	467.374	113.517	0.242883	-2.04167	0.0127906	'10.8.1'	'cell wall.pectin*esterases.PME'	'mdp0000174791|pacid:22635096'	'highly similar to ( 689) AT5G09760 | Symbols: | pectinesterase family protein | chr5:3032446-3034364 FORWARDmoderately similar to ( 300) PME2_CITSI Pectinesterase-2 precursor (EC 3.1.1.11) (Pectin methylesterase) (PE) - Citrus sinensis (Sweet orange)highly similar to ( 516) loc_os01g65790 12001.m12687 protein pectinesterase PPE8B precursor, putative, expressedPectinesterase PemB PRK10531 no orig…
33084	MDP0000299756	250.588	442.746	58.4295	0.131971	-2.92171	0.0128729	'31.4'	'cell.vesicle transport'	'mdp0000299756|pacid:22666255'	'moderately similar to ( 338) AT2G34840 | Symbols: | coatomer protein epsilon subunit family protein / COPE family protein | chr2:14702932-14704165 FORWARDmoderately similar to ( 309) loc_os04g52270 12004.m10122 protein coatomer subunit epsilon, putative, expressed Coatomer_E DUF588 no original description'
35285	MDP0000151711	829.154	1342.17	316.137	0.235542	-2.08595	0.0129297	'35.2'	'not assigned.unknown'	'mdp0000151711|pacid:22644313'	'weakly similar to ( 122) AT4G30010 | Symbols: | unknown protein | chr4:14672947-14673219 FORWARDvery weakly similar to (86.7) loc_os02g07910 12002.m100775 protein fiber protein Fb15, putative, expressed no original description'
1475	MDP0000264369	119.333	201.952	36.7142	0.181797	-2.4596	0.0129566	'20.1.7'	'stress.biotic.PR-proteins'	'mdp0000264369|pacid:22653734'	'moderately similar to ( 367) AT5G17680 | Symbols: | disease resistance protein (TIR-NBS-LRR class), putative | chr5:5822999-5827153 FORWARDvery weakly similar to (97.1) loc_os08g12740 12008.m080109 protein disease resistance protein RGA3, putative, expressed NB-ARC no original description'
22420	MDP0000182673	182.951	55.1163	310.786	5.63873	2.49537	0.0130201	'17.7.1.5'	'hormone metabolism.jasmonate.synthesis-degradation.12-Oxo-PDA-reductase'	'mdp0000182673|pacid:22632906'	'moderately similar to ( 332) AT1G76690 | Symbols: OPR2, ATOPR2 | OPR2 | chr1:28778976-28780355 FORWARDmoderately similar to ( 293) loc_os06g11290 12006.m05846 protein 12-oxophytodienoate reductase 2, putative, expressed OYE_like_FMN PRK10605 NemA OYE_like_FMN_family Oxidored_FMN OYE_YqiM_FMN OYE_like_2_FMN OYE_like_4_FMN OYE_like_3_FMN DCR_FMN OYE_like_5_FMN ER_like_FMN PRK08255 no original desc…
30278	MDP0000285642	296.141	128.02	464.262	3.62647	1.85857	0.0133826	'34.9'	'transport.metabolite transporters at the mitochondrial membrane'	'mdp0000285642|pacid:22621855'	'weakly similar to ( 123) AT4G24570 | Symbols: DIC2 | mitochondrial substrate carrier family protein | chr4:12686546-12687487 FORWARDvery weakly similar to (95.9) loc_os08g37370 12008.m07723 protein mitochondrial 2-oxoglutarate/malate carrier protein, putative, expressed no original description'
23467	MDP0000888928	773.58	305.328	1241.83	4.06721	2.02404	0.0138344	'35.1'	'not assigned.no ontology'	'mdp0000888928|pacid:22652996'	'moderately similar to ( 361) AT2G35150 | Symbols: EXL1 | EXL1 (EXORDIUM LIKE 1) | chr2:14817220-14818191 REVERSEmoderately similar to ( 303) loc_os07g31430 12007.m07412 protein PHI-1, putative, expressedPhi_1 no original description'
47170	MDP0000305345	159.148	272.62	45.6767	0.167547	-2.57736	0.0139374	'35.2'	'not assigned.unknown'	'mdp0000305345|pacid:22677542'	'no original description'
56825	MDP0000144652	542.36	232.529	852.192	3.66489	1.87377	0.0139686	'35.1'	'not assigned.no ontology'	'mdp0000144652|pacid:22634953'	'highly similar to ( 682) AT1G22930 | Symbols: | T-complex protein 11 | chr1:8118049-8121854 FORWARDhighly similar to ( 595) loc_os04g35840 12004.m08673 protein T-complex protein 11 containing protein, expressed Tcp11 no original description'
51101	MDP0000790048	187.978	304.166	71.7898	0.236022	-2.08301	0.0141755	'35.2'	'not assigned.unknown'	'mdp0000790048|pacid:22620604'	'weakly similar to ( 169) AT1G76020 | Symbols: | INVOLVED IN: biological_process unknown; LOCATED IN: cell wall, vacuole; EXPRESSED IN: 22 plant structures; EXPRESSED DURING: 13 growth stages; CONTAINS InterPro DOMAIN/s: Thioredoxin fold (InterPro:IPR012335), Thioredoxin-like fold (InterPro:IPR012336); BEST Arabidopsis thaliana protein match is: unknown protein (TAIR:AT1G20225.1); Has 118 Blast h…
38296	MDP0000195801	500.924	204.881	796.966	3.8899	1.95973	0.0145802	'27.4'	'RNA.RNA binding'	'mdp0000195801|pacid:22637424'	'moderately similar to ( 229) AT3G55340 | Symbols: PHIP1 | PHIP1 (PHRAGMOPLASTIN INTERACTING PROTEIN 1); RNA binding / mRNA binding | chr3:20515672-20517832 FORWARDmoderately similar to ( 225) loc_os05g02400 12005.m04776 protein RNA binding protein, putative, expressed no original description'
55210	MDP0000313303	142.061	49.2027	234.92	4.77454	2.25536	0.0147108	'29.5.11.4.3.2'	'protein.degradation.ubiquitin.E3.SCF.FBOX'	'mdp0000313303|pacid:22677779'	'very weakly similar to (80.5) AT3G06240 | Symbols: | F-box family protein | chr3:1887336-1888619 FORWARD no original description'
53513	MDP0000625066	169.765	282.601	56.9291	0.201447	-2.31153	0.014745	'29.6'	'protein.folding'	'mdp0000625066|pacid:22656250'	'very weakly similar to (91.3) AT5G12430 | Symbols: | DNAJ heat shock N-terminal domain-containing protein | chr5:4028475-4034086 REVERSE no original description'
43966	MDP0000663444	387.776	157.809	617.744	3.9145	1.96883	0.0150469	'35.1'	'not assigned.no ontology'	'mdp0000663444|pacid:22663910'	'very weakly similar to (84.7) AT3G22435 | Symbols: | XS domain-containing protein | chr3:7956249-7957605 FORWARDweakly similar to ( 136) loc_os11g37070 12011.m07555 protein expressed protein no original description'
36552	MDP0000231572	179.951	297.895	62.0067	0.20815	-2.26431	0.0154031	'35.1.5'	'not assigned.no ontology.pentatricopeptide (PPR) repeat-containing protein'	'mdp0000231572|pacid:22680318'	'nearly identical (1366) AT3G06920 | Symbols: | pentatricopeptide (PPR) repeat-containing protein | chr3:2181717-2184449 FORWARDmoderately similar to ( 296) RF1_ORYSA Rf1 protein, mitochondrial precursor (PPR protein) (Fertility restorer) (Restorer for CMS) - Oryza sativa (Rice)nearly identical (1137) loc_os07g14530 12007.m079646 protein expressed protein no original description'
17001	MDP0000175314	12356.5	20700.1	4012.88	0.193858	-2.36693	0.0158433	'34.9'	'transport.metabolite transporters at the mitochondrial membrane'	'mdp0000175314|pacid:22636090'	'highly similar to ( 587) AT3G08580 | Symbols: AAC1 | AAC1 (ADP/ATP CARRIER 1); ATP:ADP antiporter/ binding | chr3:2605706-2607030 REVERSEhighly similar to ( 618) ADT1_GOSHI ADP,ATP carrier protein 1, mitochondrial precursor (ADP/ATP translocase 1) (Adenine nucleotide translocator 1) (ANT 1) - Gossypium hirsutum (Upland cotton)highly similar to ( 556) loc_os02g48720 12002.m33839 protein ADP,ATP c…
24082	MDP0000729901	4565.94	1055.24	8076.64	7.65382	2.93618	0.0159847	'30.5'	'signalling.G-proteins'	'mdp0000729901|pacid:22677985'	'highly similar to ( 931) AT1G50920 | Symbols: | GTP-binding protein-related | chr1:18870555-18872570 FORWARDhighly similar to ( 960) loc_os07g01920 12007.m04669 protein nucleolar GTP-binding protein 1, putative, expressed COG1084 NOG Obg_like NOG1 NOGCT no original description'
53627	MDP0000220817	289.41	462.892	115.929	0.250446	-1.99743	0.0160147	'35.2'	'not assigned.unknown'	'mdp0000220817|pacid:22643684'	'weakly similar to ( 142) AT1G05577 | Symbols: | unknown protein | chr1:1662643-1664288 REVERSEweakly similar to ( 122) loc_os01g57020 12001.m11858 protein expressed proteinDUF966 no original description'
18941	MDP0000183540	162.399	269.442	55.3549	0.205442	-2.28319	0.0160888	'17.2.2'	'hormone metabolism.auxin.signal transduction'	'mdp0000183540|pacid:22681828'	'moderately similar to ( 416) AT1G73590 | Symbols: PIN1, ATPIN1 | PIN1 (PIN-FORMED 1); transporter | chr1:27659772-27662876 FORWARDmoderately similar to ( 404) PIN1C_ORYSA Probable auxin efflux carrier component 1c (OsPIN1c) - Oryza sativa (Rice)moderately similar to ( 404) loc_os06g12610 12006.m05977 protein auxin efflux carrier component 1c, putative, expressedMem_trans no original description'
32239	MDP0000234215	446.725	196.916	696.534	3.53722	1.82262	0.0165207	'27.3.66'	'RNA.regulation of transcription.Psudo ARR transcription factor family'	'mdp0000234215|pacid:22678906'	'moderately similar to ( 275) AT5G24470 | Symbols: APRR5, PRR5 | APRR5 (ARABIDOPSIS PSEUDO-RESPONSE REGULATOR 5); transcription regulator/ two-component response regulator | chr5:8356204-8358873 REVERSEmoderately similar to ( 206) PRR95_ORYSA Two-component response regulator-like PRR95 (Pseudo-response regulator 95) (OsPRR95) - Oryza sativa (Rice)moderately similar to ( 206) loc_os09g36220 12009.…
20030	MDP0000178939	107.933	38.6803	177.187	4.5808	2.1956	0.0174227	'26.12'	'misc.peroxidases'	'mdp0000178939|pacid:22674035'	'weakly similar to ( 151) AT5G05340 | Symbols: | peroxidase, putative | chr5:1579142-1580819 REVERSEweakly similar to ( 154) PER1_ARAHY Cationic peroxidase 1 precursor (EC 1.11.1.7) (PNPC1) - Arachis hypogaea (Peanut)weakly similar to ( 164) loc_os03g22020 12003.m07605 protein peroxidase 52 precursor, putative, expressedsecretory_peroxidase peroxidase plant_peroxidase no original description'
30505	MDP0000535448	824.344	1377.42	271.272	0.196943	-2.34415	0.0174402	'35.1'	'not assigned.no ontology'	'mdp0000535448|pacid:22621511'	'weakly similar to ( 161) AT4G27870 | Symbols: | integral membrane family protein | chr4:13878983-13882679 FORWARDweakly similar to ( 123) loc_os06g01440 12006.m04883 protein integral membrane protein, expressed no original description'
57837	MDP0000154070	124.195	197.685	50.7048	0.256494	-1.96301	0.0179748	'35.2'	'not assigned.unknown'	'mdp0000154070|pacid:22649071'	'no original description'
37396	MDP0000234756	3369.24	1572.73	5165.75	3.28459	1.71571	0.0182935	'35.2'	'not assigned.unknown'	'mdp0000234756|pacid:22669368'	'no original description'
58908	MDP0000312450	223.701	383.621	63.7803	0.166258	-2.5885	0.0189259	'31.4'	'cell.vesicle transport'	'mdp0000312450|pacid:22676118'	'moderately similar to ( 327) AT3G12350 | Symbols: | F-box family protein | chr3:3931626-3933104 FORWARDmoderately similar to ( 313) loc_os08g40840 12008.m08063 protein exo70 exocyst complex subunit family protein Exo70 no original description'
58121	MDP0000363622	278.103	114.652	441.555	3.85127	1.94534	0.0189957	'35.2'	'not assigned.unknown'	'mdp0000363622|pacid:22639457'	'no original description'
4661	MDP0000554480	101.445	30.778	172.112	5.59205	2.48338	0.019114	'27.3.99'	'RNA.regulation of transcription.unclassified'	'mdp0000554480|pacid:22669334'	'weakly similar to ( 104) AT5G10770 | Symbols: | chloroplast nucleoid DNA-binding protein, putative | chr5:3403331-3405331 REVERSEvery weakly similar to (97.1) loc_os06g40818 12006.m08616 protein aspartic proteinase nepenthesin-1 precursor, putative, expressed no original description'
29319	MDP0000657531	113.453	49.6603	177.245	3.56916	1.83558	0.0197515	'35.2'	'not assigned.unknown'	'mdp0000657531|pacid:22623805'	'no original description'
30966	MDP0000287640	1623.38	3240.26	6.49627	0.00200486	-8.96228	0.0199347	'29.5.3'	'protein.degradation.cysteine protease'	'mdp0000287640|pacid:22657780'	'highly similar to ( 535) AT4G35350 | Symbols: XCP1 | XCP1 (XYLEM CYSTEINE PEPTIDASE 1); cysteine-type endopeptidase/ cysteine-type peptidase | chr4:16810529-16811578 FORWARDmoderately similar to ( 382) ORYA_ORYSA Oryzain alpha chain precursor (EC 3.4.22.-) - Oryza sativa (Rice)moderately similar to ( 471) loc_os01g73980 12001.m150856 protein xylem cysteine proteinase 2 precursor, putative, expre…
48242	MDP0000300556	609.299	296.562	922.035	3.10908	1.63649	0.0200138	'17.5.2'	'hormone metabolism.ethylene.signal transduction'	'mdp0000300556|pacid:22620299'	'highly similar to ( 733) AT1G66340 | Symbols: ETR1, EIN1, ETR | ETR1 (ETHYLENE RESPONSE 1); ethylene binding / protein histidine kinase/ two-component response regulator | chr1:24734698-24737366 FORWARDhighly similar to ( 775) ETR1_MALDO Ethylene receptor (EC 2.7.13.3) - Malus domestica (Apple) (Malus sylvestris)highly similar to ( 652) loc_os03g49500 12003.m34910 protein ethylene receptor, puta…
26492	MDP0000139754	138.248	217.746	58.75	0.26981	-1.88998	0.0209884	'29.5.11.4.3.2'	'protein.degradation.ubiquitin.E3.SCF.FBOX'	'mdp0000139754|pacid:22633335'	'moderately similar to ( 264) AT5G21040 | Symbols: FBX2 | FBX2 (F-BOX PROTEIN 2) | chr5:7145058-7146677 REVERSEmoderately similar to ( 268) loc_os04g52870 12004.m10180 protein F-box domain containing protein, expressed no original description'
5977	MDP0000146500	1768.25	3163.24	373.266	0.118001	-3.08313	0.0212657	'26.10'	'misc.cytochrome P450'	'mdp0000146500|pacid:22642419'	'highly similar to ( 553) AT2G22330 | Symbols: CYP79B3 | CYP79B3; electron carrier/ heme binding / iron ion binding / monooxygenase/ oxygen binding | chr2:9488601-9490983 FORWARDhighly similar to ( 561) C79A1_SORBI Cytochrome P450 79A1 (EC 1.14.13.41) (Tyrosine N-monooxygenase) (Cytochrome P450Tyr) - Sorghum bicolor (Sorghum) (Sorghum vulgare)highly similar to ( 522) loc_os04g08828 12004.m06180 p…
20419	MDP0000528711	299.325	114.61	484.04	4.22337	2.0784	0.0218344	'29.4.1.57'	'protein.postranslational modification.kinase.receptor like cytoplasmatic kinase VII'	'mdp0000528711|pacid:22621596'	'moderately similar to ( 499) AT2G23450 | Symbols: | protein kinase family protein | chr2:9988926-9991244 REVERSEmoderately similar to ( 204) CRI4_MAIZE Putative receptor protein kinase CRINKLY4 precursor (EC 2.7.11.1) - Zea mays (Maize)moderately similar to ( 477) loc_os03g12470 12003.m06697 protein OsWAK25 - OsWAK receptor-like protein kinase, expressed S_TKc Pkinase S_TKc Pkinase_Tyr PTKc TyrK…
14377	MDP0000276629	256.005	98.5527	413.457	4.19529	2.06877	0.0220301	'35.1'	'not assigned.no ontology'	'mdp0000276629|pacid:22664950'	'highly similar to ( 658) AT5G60620 | Symbols: | phospholipid/glycerol acyltransferase family protein | chr5:24367266-24369647 FORWARDhighly similar to ( 601) loc_os07g34730 12007.m07729 protein 1-acyl-sn-glycerol-3-phosphate acyltransferase zeta precursor, putative, expressed Acyltransferase no original description'
56675	MDP0000312187	127.475	239.327	15.6224	0.0652763	-3.9373	0.0220332	'35.2'	'not assigned.unknown'	'mdp0000312187|pacid:22659590'	'no original description'
26647	MDP0000124920	327.314	119.04	535.588	4.49923	2.16968	0.0221509	'35.2'	'not assigned.unknown'	'mdp0000124920|pacid:22670695'	'no original description'
28951	MDP0000289414	301.64	136.323	466.957	3.42538	1.77626	0.0223405	'34.16'	'transport.ABC transporters and multidrug resistance systems'	'mdp0000289414|pacid:22629895'	'nearly identical (1045) AT2G47800 | Symbols: ATMRP4, EST3 | ATMRP4 (ARABIDOPSIS THALIANA MULTIDRUG RESISTANCE-ASSOCIATED PROTEIN 4); ATPase, coupled to transmembrane movement of substances / folic acid transporter | chr2:19574944-19580383 FORWARDvery weakly similar to (84.0) MCM3_MAIZE DNA replication licensing factor MCM3 homolog (Replication origin activator) (ROA protein) (Fragment) - Zea may…
30613	MDP0000188093	120.189	201.646	38.731	0.192074	-2.38027	0.022971	'35.2'	'not assigned.unknown'	'mdp0000188093|pacid:22657456'	'no original description'
60041	MDP0000310693	101.53	197.943	5.11796	0.0258557	-5.27337	0.0234489	'26.3'	'misc.gluco-, galacto- and mannosidases'	'mdp0000310693|pacid:22624958'	'weakly similar to ( 101) AT1G27520 | Symbols: | glycoside hydrolase family 47 protein | chr1:9558752-9562091 FORWARDvery weakly similar to (99.8) loc_os02g50780 12002.m10112 protein ER degradation-enhancing alpha-mannosidase-like 1, putative, expressed no original description'
61515	MDP0000496234	336.267	151.091	521.443	3.45119	1.78709	0.0238016	'35.2'	'not assigned.unknown'	'mdp0000496234|pacid:22662350'	'no original description'
44522	MDP0000469568	6975.47	3344.14	10606.8	3.17175	1.66528	0.0238223	'35.2'	'not assigned.unknown'	'mdp0000469568|pacid:22645320'	'no original description'
41030	MDP0000128297	348.346	134.797	561.895	4.16845	2.05951	0.0240357	'26.3'	'misc.gluco-, galacto- and mannosidases'	'mdp0000128297|pacid:22632231'	'moderately similar to ( 413) AT5G42260 | Symbols: BGLU12 | BGLU12 (BETA GLUCOSIDASE 12); catalytic/ cation binding / hydrolase, hydrolyzing O-glycosyl compounds | chr5:16898712-16900235 FORWARDmoderately similar to ( 311) MYRO_BRANA Myrosinase precursor (EC 3.2.1.147) (Sinigrinase) (Thioglucosidase) - Brassica napus (Rape)moderately similar to ( 398) loc_os04g39900 12004.m08975 protein non-cyano…
13670	MDP0000681158	205.361	95.5168	315.206	3.3	1.72247	0.0240512	'29.5.11.4.3.2'	'protein.degradation.ubiquitin.E3.SCF.FBOX'	'mdp0000681158|pacid:22656660'	'weakly similar to ( 105) loc_os11g38140 12011.m07661 protein F-box domain containing protein, expressed no original description'
61104	MDP0000246270	159.416	74.0459	244.786	3.30587	1.72503	0.0242024	'35.1.21'	'not assigned.no ontology.epsin N-terminal homology (ENTH) domain-containing protein'	'mdp0000246270|pacid:22646771'	'moderately similar to ( 278) AT4G40080 | Symbols: | epsin N-terminal homology (ENTH) domain-containing protein / clathrin assembly protein-related | chr4:18579371-18580542 FORWARDvery weakly similar to (86.7) loc_os06g48630 12006.m09389 protein ANTH domain containing protein ANTH_AP180_CALM no original description'
412	MDP0000269302	2451.36	841.188	4061.53	4.82833	2.27152	0.024381	'26.12'	'misc.peroxidases'	'mdp0000269302|pacid:22664739'	'moderately similar to ( 330) AT5G22410 | Symbols: | peroxidase, putative | chr5:7426347-7427722 FORWARDmoderately similar to ( 262) PER2_ARAHY Cationic peroxidase 2 precursor (EC 1.11.1.7) (PNPC2) - Arachis hypogaea (Peanut)moderately similar to ( 268) loc_os10g41720 12010.m06931 protein peroxidase 60 precursor, putative, expressedsecretory_peroxidase plant_peroxidase peroxidase no original desc…
51449	MDP0000211134	185.306	302.425	68.1872	0.225468	-2.149	0.0247866	'35.2'	'not assigned.unknown'	'mdp0000211134|pacid:22644935'	'no original description'
3523	MDP0000341591	101.039	200.037	2.04211	0.0102087	-6.61406	0.0251155	'11.1.10'	'lipid metabolism.FA synthesis and FA elongation.beta ketoacyl CoA synthase'	'mdp0000341591|pacid:22681140'	'moderately similar to ( 317) AT2G26640 | Symbols: KCS11 | KCS11 (3-KETOACYL-COA SYNTHASE 11); acyltransferase/ catalytic/ transferase, transferring acyl groups other than amino-acyl groups | chr2:11330094-11331623 FORWARDmoderately similar to ( 320) loc_os06g39750 12006.m091730 protein fatty acid elongase, putative, expressedFAE1_CUT1_RppA CHS_like no original description'
18306	MDP0000736451	694.321	321.238	1067.4	3.32279	1.73239	0.0251629	'35.1'	'not assigned.no ontology'	'mdp0000736451|pacid:22669067'	'moderately similar to ( 203) AT5G64430 | Symbols: | octicosapeptide/Phox/Bem1p (PB1) domain-containing protein | chr5:25762540-25764081 REVERSEweakly similar to ( 156) loc_os02g56480 12002.m10670 protein PB1 domain containing protein, expressed no original description'
16710	MDP0000492008	112.44	53.2169	171.663	3.22573	1.68962	0.0252417	'35.2'	'not assigned.unknown'	'mdp0000492008|pacid:22661230'	'moderately similar to ( 253) AT5G16300 | Symbols: | FUNCTIONS IN: molecular_function unknown; INVOLVED IN: biological_process unknown; LOCATED IN: cellular_component unknown; EXPRESSED IN: 23 plant structures; EXPRESSED DURING: 13 growth stages; CONTAINS InterPro DOMAIN/s: Vps51/Vps67 (InterPro:IPR014812); Has 201 Blast hits to 182 proteins in 75 species: Archae - 0; Bacteria - 0; Metazoa - 125;…
26503	MDP0000290889	135.241	251.465	19.0175	0.0756267	-3.72496	0.0256888	'35.2'	'not assigned.unknown'	'mdp0000290889|pacid:22632822'	'no original description'
44501	MDP0000816443	181.394	70.0159	292.771	4.18149	2.06402	0.0259781	'35.2'	'not assigned.unknown'	'mdp0000816443|pacid:22638410'	'no original description'
54677	MDP0000399538	328.993	524.574	133.412	0.254323	-1.97526	0.0264026	'29.5.11.4.3.2'	'protein.degradation.ubiquitin.E3.SCF.FBOX'	'mdp0000399538|pacid:22645022'	'moderately similar to ( 340) AT3G27150 | Symbols: | kelch repeat-containing F-box family protein | chr3:10009692-10010960 REVERSEmoderately similar to ( 235) loc_os04g52830 12004.m10176 protein kelch motif family protein, expressed no original description'
35922	MDP0000299313	377.693	192.78	562.605	2.91838	1.54517	0.0265924	'35.2'	'not assigned.unknown'	'mdp0000299313|pacid:22665349'	'very weakly similar to ( 100) AT1G01550 | Symbols: BPS1 | BPS1 (BYPASS 1) | chr1:200526-201575 FORWARDweakly similar to ( 117) loc_os10g36950 12010.m06496 protein expressed protein no original description'
54804	MDP0000626273	194.803	49.6712	339.936	6.84372	2.77478	0.0268168	'35.1'	'not assigned.no ontology'	'mdp0000626273|pacid:22624794'	'moderately similar to ( 203) AT5G64430 | Symbols: | octicosapeptide/Phox/Bem1p (PB1) domain-containing protein | chr5:25762540-25764081 REVERSEweakly similar to ( 156) loc_os02g56480 12002.m10670 protein PB1 domain containing protein, expressed no original description'
42921	MDP0000242810	261.859	54.306	469.411	8.64382	3.11167	0.0269053	'27.4'	'RNA.RNA binding'	'mdp0000242810|pacid:22631075'	'moderately similar to ( 209) AT1G51510 | Symbols: Y14 | Y14; RNA binding / protein binding | chr1:19103072-19104753 REVERSEweakly similar to ( 172) loc_os05g04850 12005.m083613 protein RNA-binding protein 8A, putative, expressed no original description'
40786	MDP0000299117	382.755	632.129	133.381	0.211004	-2.24466	0.0270529	'26.6'	'misc.O-methyl transferases'	'mdp0000299117|pacid:22680852'	'highly similar to ( 546) AT1G04870 | Symbols: PRMT10, ATPRMT10 | PRMT10; [myelin basic protein]-arginine N-methyltransferase/ histone-arginine N-methyltransferase/ methyltransferase/ protein-arginine omega-N asymmetric methyltransferase/ protein-arginine omega-N monomethyltransferase | chr1:1373485-1375598 REVERSEhighly similar to ( 522) loc_os06g05090 12006.m091600 protein methyltransferase, pu…
6906	MDP0000157029	130.421	48.1978	212.644	4.4119	2.1414	0.0271333	'35.2'	'not assigned.unknown'	'mdp0000157029|pacid:22668943'	'very weakly similar to (81.6) AT2G27900 | Symbols: | unknown protein | chr2:11877654-11885238 FORWARD no original description'
44790	MDP0000736915	103.721	4.67722	202.764	43.3514	5.43801	0.0275421	'20.1.7'	'stress.biotic.PR-proteins'	'mdp0000736915|pacid:22649689'	'highly similar to ( 550) AT5G36930 | Symbols: | disease resistance protein (TIR-NBS-LRR class), putative | chr5:14567771-14571916 REVERSEvery weakly similar to (94.7) loc_os11g41540 12011.m080051 protein disease resistance RPP8-like protein 3, putative, expressed NB-ARC TIR TIR no original description'
6706	MDP0000163856	9814.2	5241.17	14387.2	2.74504	1.45683	0.0281507	'29.2.1.2.2.5'	'protein.synthesis.ribosomal protein.eukaryotic.60S subunit.L5'	'mdp0000163856|pacid:22632951'	'moderately similar to ( 426) AT3G25520 | Symbols: ATL5, PGY3, OLI5, RPL5A | ATL5 (A. THALIANA RIBOSOMAL PROTEIN L5); 5S rRNA binding / structural constituent of ribosome | chr3:9269573-9271327 REVERSEmoderately similar to ( 433) RL5_CUCSA 60S ribosomal protein L5 - Cucumis sativus (Cucumber)moderately similar to ( 404) loc_os01g67126 12001.m43540 protein 60S ribosomal protein L5-2, putative, exp…
23780	MDP0000251288	264.752	435.154	94.3497	0.216819	-2.20544	0.028212	'23.4.2'	'nucleotide metabolism.phosphotransfer and pyrophosphatases.guanylate kinase'	'mdp0000251288|pacid:22650227'	'moderately similar to ( 274) AT3G06200 | Symbols: | guanylate kinase, putative | chr3:1877678-1878526 FORWARDmoderately similar to ( 269) loc_os03g20460 12003.m35199 protein guanylate kinase, putative, expressed gmk Gmk GMPK GuKc Guanylate_kin no original description'
61185	MDP0000228366	1030.03	282.605	1777.46	6.28957	2.65296	0.0291154	'26.10'	'misc.cytochrome P450'	'mdp0000228366|pacid:22624573'	'moderately similar to ( 462) AT5G63450 | Symbols: CYP94B1 | CYP94B1; electron carrier/ heme binding / iron ion binding / monooxygenase/ oxygen binding | chr5:25408987-25410519 REVERSEweakly similar to ( 105) C97B2_SOYBN Cytochrome P450 97B2 (EC 1.14.-.-) - Glycine max (Soybean)moderately similar to ( 419) loc_os12g04110 12012.m04406 protein cytochrome P450 family protein p450 CypX no original de…
19955	MDP0000148626	3089.31	1616.39	4562.23	2.82248	1.49696	0.0295174	'17.5.1'	'hormone metabolism.ethylene.synthesis-degradation'	'mdp0000148626|pacid:22679387'	'weakly similar to ( 154) AT1G17020 | Symbols: SRG1, ATSRG1 | SRG1 (SENESCENCE-RELATED GENE 1); oxidoreductase, acting on diphenols and related substances as donors, oxygen as acceptor / oxidoreductase, acting on paired donors, with incorporation or reduction of molecular oxygen, 2-oxoglutarate as one donor, and inc | chr1:5820258-5821741 FORWARDweakly similar to ( 118) FLS_MALDO Flavonol synthas…
40181	MDP0000348468	902.157	290.155	1514.16	5.21845	2.38362	0.0296876	'26.19'	'misc.plastocyanin-like'	'mdp0000348468|pacid:22677453'	'weakly similar to ( 148) AT1G64640 | Symbols: | plastocyanin-like domain-containing protein | chr1:24022482-24023151 REVERSEweakly similar to ( 130) loc_os03g02400 12003.m05782 protein early nodulin-like protein 1 precursor, putative, expressedCu_bind_like no original description'
37119	MDP0000138517	188.419	328.026	48.8114	0.148803	-2.74852	0.029761	'35.2'	'not assigned.unknown'	'mdp0000138517|pacid:22672508'	'no original description'
13500	MDP0000174226	209.926	377.682	42.1699	0.111655	-3.16289	0.0297916	'29.6'	'protein.folding'	'mdp0000174226|pacid:22665877'	'very weakly similar to (83.2) AT3G60210 | Symbols: | chloroplast chaperonin 10, putative | chr3:22251443-22252709 REVERSE no original description'
45505	MDP0000211866	358.06	568.711	147.409	0.259199	-1.94787	0.0298746	'35.2'	'not assigned.unknown'	'mdp0000211866|pacid:22645974'	'no original description'
51442	MDP0000304419	339.71	41.9423	637.479	15.1989	3.9259	0.0300316	'35.2'	'not assigned.unknown'	'mdp0000304419|pacid:22659770'	'no original description'
47242	MDP0000129839	310.852	155.978	465.726	2.98584	1.57814	0.0300869	'35.2'	'not assigned.unknown'	'mdp0000129839|pacid:22641922'	'moderately similar to ( 238) AT3G11150 | Symbols: | unknown protein | chr3:3492986-3494599 REVERSEweakly similar to ( 113) loc_os01g61440 12001.m12270 protein expressed protein no original description'
33653	MDP0000405668	170.663	65.2599	276.066	4.23026	2.08075	0.0301277	'31.1'	'cell.organisation'	'mdp0000405668|pacid:22666466'	'weakly similar to ( 132) AT5G20110 | Symbols: | dynein light chain, putative | chr5:6791542-6793253 REVERSEweakly similar to ( 134) loc_os01g37490 12001.m10038 protein microtubule motor, putative, expressed Dynein_light no original description'
16693	MDP0000238062	524.825	809.426	240.223	0.296781	-1.75253	0.0302229	'34.1.1'	'transport.p- and v-ATPases.H+-transporting two-sector ATPase'	'mdp0000238062|pacid:22628610'	'weakly similar to ( 180) AT4G34720 | Symbols: AVA-P1, VHA-C1, ATVHA-C1 | AVA-P1; ATPase/ proton-transporting ATPase, rotational mechanism | chr4:16568223-16569165 REVERSEweakly similar to ( 181) VATL_TOBAC Vacuolar ATP synthase 16 kDa proteolipid subunit (EC 3.6.3.14) - Nicotiana tabacum (Common tobacco)weakly similar to ( 181) loc_os05g01560 12005.m083595 protein vacuolar ATP synthase 16 kDa pr…
38401	MDP0000298166	105.884	38.9591	172.808	4.43564	2.14914	0.0304312	'33.99'	'development.unspecified'	'mdp0000298166|pacid:22662758'	'very weakly similar to (82.4) AT3G15880 | Symbols: WSIP2, TPR4 | protein binding | chr3:5364454-5371869 REVERSE no original description'
9250	MDP0000171430	2983.42	1276.11	4690.73	3.67581	1.87806	0.0304506	'27.3.11'	'RNA.regulation of transcription.C2H2 zinc finger family'	'mdp0000171430|pacid:22677319'	'moderately similar to ( 214) AT5G12330 | Symbols: LRP1 | LRP1 (LATERAL ROOT PRIMORDIUM 1); protein homodimerization | chr5:3987677-3989074 REVERSEweakly similar to ( 200) loc_os01g72490 12001.m97574 protein LRP1, putative, expressedDUF702 no original description'
14939	MDP0000273121	114.086	56.3788	171.793	3.04712	1.60745	0.0307922	'35.2'	'not assigned.unknown'	'mdp0000273121|pacid:22625596'	'weakly similar to ( 106) AT1G69070 | Symbols: | FUNCTIONS IN: molecular_function unknown; INVOLVED IN: biological_process unknown; LOCATED IN: cellular_component unknown; EXPRESSED IN: 23 plant structures; EXPRESSED DURING: 13 growth stages; CONTAINS InterPro DOMAIN/s: Nop14-like protein (InterPro:IPR007276); Has 64668 Blast hits to 30830 proteins in 1152 species: Archae - 207; Bacteria - 18692;…
58120	MDP0000310152	1163.41	517.191	1809.63	3.49895	1.80692	0.0309056	'10.7'	'cell wall.modification'	'mdp0000310152|pacid:22639459'	'moderately similar to ( 483) AT5G65730 | Symbols: | xyloglucan:xyloglucosyl transferase, putative / xyloglucan endotransglycosylase, putative / endo-xyloglucan transferase, putative | chr5:26299080-26300290 FORWARDmoderately similar to ( 325) XTH_TOBAC Probable xyloglucan endotransglucosylase/hydrolase protein precursor (EC 2.4.1.207) - Nicotiana tabacum (Common tobacco)moderately similar to ( 3…
6149	MDP0000146673	488.29	234.807	741.773	3.15908	1.6595	0.0310023	'27.3.8'	'RNA.regulation of transcription.C2C2(Zn) DOF zinc finger family'	'mdp0000146673|pacid:22660015'	'moderately similar to ( 278) AT5G39660 | Symbols: CDF2 | CDF2 (CYCLING DOF FACTOR 2); DNA binding / protein binding / transcription factor | chr5:15878920-15880712 FORWARDvery weakly similar to (96.7) MNB1A_MAIZE Dof zinc finger protein MNB1A - Zea mays (Maize)moderately similar to ( 232) loc_os01g15900 12001.m08188 protein expressed proteinzf-Dof no original description'
51391	MDP0000322303	115.332	5.4506	225.213	41.3189	5.36873	0.0311647	'35.2'	'not assigned.unknown'	'mdp0000322303|pacid:22635526'	'no original description'
12536	MDP0000169200	206.682	46.9929	366.371	7.79631	2.96279	0.0312018	'29.2.4'	'protein.synthesis.elongation'	'mdp0000169200|pacid:22625916'	'weakly similar to ( 112) AT1G30230 | Symbols: | elongation factor 1-beta / EF-1-beta | chr1:10639286-10640601 FORWARDweakly similar to ( 104) EF1D1_ORYSA Elongation factor 1-delta 1 (EF-1-delta 1) (Elongation factor 1B-beta 1) (eEF-1B beta 1) - Oryza sativa (Rice)weakly similar to ( 104) loc_os07g42300 12007.m08465 protein elongation factor 1-delta 1, putative, expressed EF1B EF1_GNE no original…
41662	MDP0000195734	196.746	312.305	81.1879	0.259964	-1.94362	0.0312603	'8.1.9'	'TCA / org transformation.TCA.malate DH'	'mdp0000195734|pacid:22653287'	'very weakly similar to (80.5) MDHM_FRAAN Malate dehydrogenase, mitochondrial precursor (EC 1.1.1.37) - Fragaria ananassa (Strawberry) no original description'
55302	MDP0000224315	524.344	795.926	252.762	0.31757	-1.65485	0.0312973	'27.3.99'	'RNA.regulation of transcription.unclassified'	'mdp0000224315|pacid:22648874'	'moderately similar to ( 266) AT4G27000 | Symbols: ATRBP45C | ATRBP45C; RNA binding | chr4:13554983-13557763 REVERSEmoderately similar to ( 259) loc_os03g37270 12003.m08836 protein expressed protein no original description'
37209	MDP0000299256	1009.77	1824.34	195.2	0.106998	-3.22435	0.031564	'35.1'	'not assigned.no ontology'	'mdp0000299256|pacid:22665217'	'highly similar to ( 606) AT5G38200 | Symbols: | hydrolase | chr5:15256383-15258474 FORWARDhighly similar to ( 576) loc_os01g04620 12001.m150475 protein expressed proteinCOG2071 Peptidase_C26 GATase1_2 no original description'
56918	MDP0000322170	239.091	418.424	59.7584	0.142818	-2.80775	0.0315818	'27.3.73'	'RNA.regulation of transcription.Zn-finger(CCHC)'	'mdp0000322170|pacid:22660988'	'moderately similar to ( 247) AT3G43590 | Symbols: | zinc knuckle (CCHC-type) family protein | chr3:15509753-15512255 FORWARDweakly similar to ( 104) loc_os11g36480 12011.m07500 protein nucleic acid binding protein, putative, expressed no original description'
36691	MDP0000294622	201.479	314.952	88.0068	0.27943	-1.83944	0.0320257	'30.2.11'	'signalling.receptor kinases.leucine rich repeat XI'	'mdp0000294622|pacid:22671912'	'weakly similar to ( 154) AT5G56040 | Symbols: | leucine-rich repeat protein kinase, putative | chr5:22695050-22698410 FORWARDweakly similar to ( 148) loc_os08g38560 12008.m07840 protein receptor-like protein kinase precursor, putative, expressed no original description'
37206	MDP0000200614	501.564	812.284	190.844	0.234948	-2.08959	0.0320548	'35.1'	'not assigned.no ontology'	'mdp0000200614|pacid:22644784'	'moderately similar to ( 344) AT5G38200 | Symbols: | hydrolase | chr5:15256383-15258474 FORWARDmoderately similar to ( 314) loc_os01g04620 12001.m150475 protein expressed proteinCOG2071 Peptidase_C26 GATase1_2 no original description'
7067	MDP0000160044	125.096	65.286	184.906	2.83224	1.50194	0.033089	'35.2'	'not assigned.unknown'	'mdp0000160044|pacid:22657971'	'no original description'
3290	MDP0000119476	168.181	258.273	78.0901	0.302355	-1.72568	0.0332417	'35.2'	'not assigned.unknown'	'mdp0000119476|pacid:22646254'	'highly similar to ( 670) AT5G63200 | Symbols: | tetratricopeptide repeat (TPR)-containing protein | chr5:25349043-25352899 FORWARDhighly similar to ( 585) loc_os01g67920 12001.m150809 protein TPR Domain containing protein, expressed no original description'
52185	MDP0000314587	154.748	67.217	242.279	3.60444	1.84977	0.0337378	'35.2'	'not assigned.unknown'	'mdp0000314587|pacid:22664311'	'moderately similar to ( 466) AT2G15730 | Symbols: | unknown protein | chr2:6849797-6851881 FORWARDmoderately similar to ( 397) loc_os03g27760 12003.m08100 protein expressed protein no original description'
6864	MDP0000135471	1919.53	3836.32	2.73127	0.00071195	-10.4559	0.0340914	'26.10'	'misc.cytochrome P450'	'mdp0000135471|pacid:22631483'	'highly similar to ( 619) AT3G48520 | Symbols: CYP94B3 | CYP94B3; electron carrier/ heme binding / iron ion binding / monooxygenase/ oxygen binding | chr3:17975104-17976624 REVERSEweakly similar to ( 113) C97B2_SOYBN Cytochrome P450 97B2 (EC 1.14.-.-) - Glycine max (Soybean)highly similar to ( 535) loc_os11g29290 12011.m06839 protein cytochrome P450 86A2, putative, expressed p450 CypX no original…
30844	MDP0000240567	267.457	99.6945	435.22	4.36554	2.12616	0.034104	'29.5.5'	'protein.degradation.serine protease'	'mdp0000240567|pacid:22666138'	'highly similar to ( 685) AT5G42240 | Symbols: scpl42 | scpl42 (serine carboxypeptidase-like 42); serine-type carboxypeptidase | chr5:16888717-16890931 FORWARDmoderately similar to ( 308) CBP23_HORVU Serine carboxypeptidase II-3 precursor (EC 3.4.16.6) (CP-MII.3) [Contains: Serine carboxypeptidase II-3 chain A; Serine carboxypeptidase II-3 chain B] - Hordeum vulgare (Barley)highly similar to ( 64…
11939	MDP0000171274	351.051	593.533	108.568	0.182919	-2.45072	0.0352045	'23.2'	'nucleotide metabolism.degradation'	'mdp0000171274|pacid:22677063'	'moderately similar to ( 271) AT5G28050 | Symbols: | cytidine/deoxycytidylate deaminase family protein | chr5:10044209-10045484 REVERSEmoderately similar to ( 277) loc_os03g61810 12003.m11062 protein cytidine/deoxycytidylate deaminase family protein, putative, expressed nucleoside_deaminase CumB dCMP_cyt_deam_1 no original description'
35558	MDP0000880912	457.41	194.312	720.509	3.70801	1.89064	0.0360288	'29.4'	'protein.postranslational modification'	'mdp0000880912|pacid:22682313'	'highly similar to ( 545) AT2G34650 | Symbols: PID, ABR | PID (PINOID); kinase/ protein kinase/ protein serine/threonine kinase | chr2:14589934-14591557 REVERSEmoderately similar to ( 364) G11A_ORYSA Protein kinase G11A (EC 2.7.11.1) - Oryza sativa (Rice)moderately similar to ( 423) loc_os12g42020 12012.m07983 protein protein kinase PVPK-1, putative, expressed S_TKc S_TKc Pkinase SPS1 Pkinase_Tyr…
53312	MDP0000906293	1198.21	550.247	1846.17	3.35516	1.74638	0.0362765	'20.1'	'stress.biotic'	'mdp0000906293|pacid:22635245'	'moderately similar to ( 454) AT3G07040 | Symbols: RPM1, RPS3 | RPM1 (RESISTANCE TO P. SYRINGAE PV MACULICOLA 1); nucleotide binding / protein binding | chr3:2226244-2229024 REVERSEhighly similar to ( 502) loc_os08g32880 12008.m07280 protein disease resistance protein RPM1, putative NB-ARC no original description'
33309	MDP0000126472	1427.54	609.436	2245.64	3.68478	1.88158	0.0366122	'29.2.1.2.2.57'	'protein.synthesis.ribosomal protein.eukaryotic.60S subunit.L7A'	'mdp0000126472|pacid:22656867'	'weakly similar to ( 190) AT5G20160 | Symbols: | ribosomal protein L7Ae/L30e/S12e/Gadd45 family protein | chr5:6804653-6805102 REVERSEweakly similar to ( 187) loc_os03g13800 12003.m06824 protein NHP2-like protein 1, putative, expressed RPL8A rpl7ae Ribosomal_L7Ae no original description'
5997	MDP0000440622	517.541	841.418	193.663	0.230163	-2.11927	0.0371354	'26.2'	'misc.UDP glucosyl and glucoronyl transferases'	'mdp0000440622|pacid:22640308'	'moderately similar to ( 432) AT5G49690 | Symbols: | UDP-glucoronosyl/UDP-glucosyl transferase family protein | chr5:20189968-20191350 REVERSEmoderately similar to ( 211) UFOG_PETHY Anthocyanidin 3-O-glucosyltransferase (EC 2.4.1.115) (Flavonol 3-O-glucosyltransferase) (UDP-glucose flavonoid 3-O-glucosyltransferase) (Anthocyanin rhamnosyl transferase) - Petunia hybrida (Petunia)moderately similar…
147	MDP0000163811	246.023	111.806	380.241	3.40091	1.76592	0.0372424	'30.2.99'	'signalling.receptor kinases.misc'	'mdp0000163811|pacid:22680429'	'highly similar to ( 809) AT1G51800 | Symbols: | leucine-rich repeat protein kinase, putative | chr1:19214203-19217833 FORWARDmoderately similar to ( 287) NORK_MEDTR Nodulation receptor kinase precursor (EC 2.7.11.1) (Does not make infections protein 2) (Symbiosis receptor-like kinase) (MtSYMRK) - Medicago truncatula (Barrel medic)highly similar to ( 602) loc_os05g44970 12005.m08622 protein senes…
5910	MDP0000044099	1068.19	605.62	1530.76	2.52759	1.33776	0.0373669	'30.5'	'signalling.G-proteins'	'mdp0000044099|pacid:22659628'	'highly similar to ( 798) AT3G54190 | Symbols: | FUNCTIONS IN: molecular_function unknown; INVOLVED IN: biological_process unknown; EXPRESSED IN: 22 plant structures; EXPRESSED DURING: 13 growth stages; CONTAINS InterPro DOMAIN/s: WD40 repeat-like (InterPro:IPR011046); BEST Arabidopsis thaliana protein match is: unknown protein (TAIR:AT2G38630.1); Has 77 Blast hits to 77 proteins in 20 species: A…
45512	MDP0000129379	723.785	277.764	1169.8	4.2115	2.07433	0.0376154	'20.1'	'stress.biotic'	'mdp0000129379|pacid:22682434'	'moderately similar to ( 355) AT3G14470 | Symbols: | disease resistance protein (NBS-LRR class), putative | chr3:4857940-4861104 FORWARDmoderately similar to ( 365) loc_os08g12740 12008.m080109 protein disease resistance protein RGA3, putative, expressed NB-ARC no original description'
3080	MDP0000266830	117.945	53.4326	182.458	3.41473	1.77177	0.0379002	'35.2'	'not assigned.unknown'	'mdp0000266830|pacid:22674991'	'very weakly similar to ( 100) AT1G35180 | Symbols: | FUNCTIONS IN: molecular_function unknown; INVOLVED IN: biological_process unknown; LOCATED IN: integral to membrane; CONTAINS InterPro DOMAIN/s: TRAM, LAG1 and CLN8 homology (InterPro:IPR006634); BEST Arabidopsis thaliana protein match is: unknown protein (TAIR:AT1G35170.1); Has 128 Blast hits to 128 proteins in 42 species: Archae - 0; Bacteri…
35491	MDP0000292810	1865.7	3455.95	275.457	0.0797052	-3.64918	0.0385009	'20.1'	'stress.biotic'	'mdp0000292810|pacid:22668363'	'moderately similar to ( 223) AT3G14470 | Symbols: | disease resistance protein (NBS-LRR class), putative | chr3:4857940-4861104 FORWARDmoderately similar to ( 290) loc_os05g31530 12005.m07387 protein disease resistance protein RGA4, putative, expressed NB-ARC no original description'
41496	MDP0000913598	288.697	99.7679	477.627	4.78738	2.25924	0.0387264	'21.2.2'	'redox.ascorbate and glutathione.glutathione'	'mdp0000913598|pacid:22636065'	'moderately similar to ( 291) AT4G11600 | Symbols: ATGPX6, PHGPX, LSC803 | ATGPX6 (GLUTATHIONE PEROXIDASE 6); glutathione peroxidase | chr4:7010021-7011330 REVERSEmoderately similar to ( 273) GPX4_CITSI Probable phospholipid hydroperoxide glutathione peroxidase (EC 1.11.1.12) (PHGPx) (Salt-associated protein) - Citrus sinensis (Sweet orange)moderately similar to ( 290) loc_os02g44500 12002.m09490…
58909	MDP0000311793	136.252	255.848	16.6561	0.0651018	-3.94116	0.0388441	'29.5.11.4.3.2'	'protein.degradation.ubiquitin.E3.SCF.FBOX'	'mdp0000311793|pacid:22627199'	'weakly similar to ( 127) AT3G12350 | Symbols: | F-box family protein | chr3:3931626-3933104 FORWARD no original description'
46196	MDP0000129576	322.855	101.941	543.769	5.33414	2.41525	0.0388497	'24.3'	'Biodegradation of Xenobiotics.3-hydroxybutyryl-CoA dehydrogenase'	'mdp0000129576|pacid:22676742'	'moderately similar to ( 466) AT3G15290 | Symbols: | 3-hydroxybutyryl-CoA dehydrogenase, putative | chr3:5145054-5146613 FORWARDweakly similar to ( 134) MFP_ORYSA Peroxisomal fatty acid beta-oxidation multifunctional protein (MFP) [Includes: Enoyl-CoA hydratase (EC 4.2.1.17); 3-2-trans-enoyl-CoA isomerase (EC 5.3.3.8); 3-hydroxybutyryl-CoA epimerase (EC 5.1.2.3); 3-hydroxyacyl-CoA dehydrogenase (…
119	MDP0000156986	278.11	131.482	424.739	3.23039	1.69171	0.0388744	'35.2'	'not assigned.unknown'	'mdp0000156986|pacid:22621260'	'moderately similar to ( 218) AT1G35180 | Symbols: | FUNCTIONS IN: molecular_function unknown; INVOLVED IN: biological_process unknown; LOCATED IN: integral to membrane; CONTAINS InterPro DOMAIN/s: TRAM, LAG1 and CLN8 homology (InterPro:IPR006634); BEST Arabidopsis thaliana protein match is: unknown protein (TAIR:AT1G35170.1); Has 128 Blast hits to 128 proteins in 42 species: Archae - 0; Bacteria…
4450	MDP0000158045	1233.51	649.988	1817.02	2.79548	1.48309	0.0390191	'30.1'	'signalling.in sugar and nutrient physiology'	'mdp0000158045|pacid:22654735'	'moderately similar to ( 387) AT4G08950 | Symbols: EXO | EXO (EXORDIUM) | chr4:5740378-5741322 FORWARDmoderately similar to ( 330) loc_os02g52040 12002.m10235 protein phi-1-like phosphate-induced protein, putative, expressedPhi_1 no original description'
35465	MDP0000824445	115.255	28.2421	202.268	7.16193	2.84035	0.0391752	'27.3.9'	'RNA.regulation of transcription.C2C2(Zn) GATA transcription factor family'	'mdp0000824445|pacid:22623864'	'moderately similar to ( 219) AT5G66320 | Symbols: | zinc finger (GATA type) family protein | chr5:26496208-26497309 REVERSEweakly similar to ( 132) loc_os02g43150 12002.m100295 protein GATA zinc finger family protein, expressed no original description'
6894	MDP0000265855	197.565	310.433	84.6981	0.272839	-1.87388	0.0392302	'20.1.7'	'stress.biotic.PR-proteins'	'mdp0000265855|pacid:22625348'	'weakly similar to ( 141) AT4G27190 | Symbols: | disease resistance protein (NBS-LRR class), putative | chr4:13620977-13623934 REVERSEweakly similar to ( 154) loc_os11g29090 12011.m06821 protein NB-ARC domain containing protein NB-ARC no original description'
33864	MDP0000241126	2667.01	1275.23	4058.8	3.1828	1.6703	0.0395294	'20.1'	'stress.biotic'	'mdp0000241126|pacid:22625635'	'moderately similar to ( 338) AT1G20030 | Symbols: | pathogenesis-related thaumatin family protein | chr1:6945850-6947017 FORWARDmoderately similar to ( 231) TLP1_PRUPE Thaumatin-like protein 1 precursor (PpAZ44) - Prunus persica (Peach)moderately similar to ( 278) loc_os10g05660 12010.m03970 protein thaumatin-like protein 1a precursor, putative, expressedTHN Thaumatin no original description'
48910	MDP0000307147	121.373	190.513	52.2318	0.274163	-1.86689	0.0395679	'33.99'	'development.unspecified'	'mdp0000307147|pacid:22633376'	'highly similar to ( 590) AT1G74780 | Symbols: | nodulin family protein | chr1:28095916-28097912 FORWARDmoderately similar to ( 471) loc_os12g44180 12012.m08189 protein nodulin-like protein, putative, expressedNodulin-like no original description'
63208	MDP0000229485	371.872	202.082	541.662	2.68041	1.42245	0.0399383	'35.2'	'not assigned.unknown'	'mdp0000229485|pacid:22674252'	'no original description'
3504	MDP0000119532	842.849	1301.48	384.217	0.295215	-1.76016	0.0399602	'26.9'	'misc.glutathione S transferases'	'mdp0000119532|pacid:22669449'	'moderately similar to ( 246) AT3G62760 | Symbols: ATGSTF13 | ATGSTF13; glutathione transferase | chr3:23217425-23218246 REVERSEmoderately similar to ( 214) GSTH1_ORYSA Probable glutathione S-transferase GSTF1 (EC 2.5.1.18) (GST-I) - Oryza sativa (Rice)moderately similar to ( 214) loc_os01g27260 12001.m09177 protein glutathione S-transferase GSTF1, putative, expressed GST_C_Phi GST_N_Phi Gst no o…
4602	MDP0000119779	118.76	50.0761	187.444	3.74319	1.90427	0.0403452	'35.1'	'not assigned.no ontology'	'mdp0000119779|pacid:22649695'	'moderately similar to ( 302) AT3G44190 | Symbols: | pyridine nucleotide-disulphide oxidoreductase family protein | chr3:15902004-15903402 REVERSEmoderately similar to ( 291) loc_os02g05680 12002.m05916 protein disulfide oxidoreductase/ electron carrier/ oxidoreductase, putative, expressed Ndh no original description'
19460	MDP0000249728	255.077	84.1215	426.033	5.06449	2.34042	0.0406483	'20.1.7'	'stress.biotic.PR-proteins'	'mdp0000249728|pacid:22651537'	'moderately similar to ( 221) AT4G12010 | Symbols: | disease resistance protein (TIR-NBS-LRR class), putative | chr4:7197325-7201393 REVERSEvery weakly similar to (92.0) loc_os08g10440 12008.m05177 protein NBS-LRR disease resistance protein, putative, expressed NB-ARC no original description'
53001	MDP0000581293	236.229	120.697	351.762	2.91442	1.54321	0.0406863	'27.3.26'	'RNA.regulation of transcription.MYB-related transcription factor family'	'mdp0000581293|pacid:22637164'	'weakly similar to ( 187) AT5G17300 | Symbols: | myb family transcription factor | chr5:5690435-5692435 REVERSEweakly similar to ( 163) loc_os06g51260 12006.m091802 protein expressed protein no original description'
20846	MDP0000368760	234.545	120.991	348.099	2.87706	1.52459	0.040922	'35.2'	'not assigned.unknown'	'mdp0000368760|pacid:22679873'	'no original description'
29140	MDP0000288684	298.309	109.659	486.958	4.44065	2.15077	0.0409605	'2.1.1.1'	'major CHO metabolism.synthesis.sucrose.SPS'	'mdp0000288684|pacid:22659878'	'nearly identical (1486) AT4G10120 | Symbols: ATSPS4F | ATSPS4F; transferase, transferring glycosyl groups | chr4:6315033-6319785 FORWARDnearly identical (1129) SPS_MAIZE Sucrose-phosphate synthase (EC 2.4.1.14) (UDP-glucose-fructose-phosphate glucosyltransferase) - Zea mays (Maize)nearly identical (1103) loc_os11g12810 12011.m05473 protein sucrose-phosphate synthase, putative, expressed RfaG Gly…
12900	MDP0000168904	129.551	53.4641	205.638	3.84628	1.94346	0.0411632	'27.1'	'RNA.processing'	'mdp0000168904|pacid:22673004'	'moderately similar to ( 490) AT5G53770 | Symbols: | nucleotidyltransferase family protein | chr5:21826733-21829858 FORWARDmoderately similar to ( 423) loc_os01g48210 12001.m42688 protein PAP associated domain-containing protein 5, putative, expressed TRF4 no original description'
20760	MDP0000538042	325.577	526.027	125.128	0.237874	-2.07173	0.041214	'17.5.3'	'hormone metabolism.ethylene.induced-regulated-responsive-activated'	'mdp0000538042|pacid:22663991'	'weakly similar to ( 194) AT1G09740 | Symbols: | ethylene-responsive protein, putative | chr1:3154603-3155834 FORWARDmoderately similar to ( 201) loc_os02g52314 12002.m10262 protein ER6 protein, putative, expressed no original description'
59638	MDP0000313067	427.769	235.212	620.326	2.63731	1.39907	0.0413962	'26.7'	'misc.oxidases - copper, flavone etc'	'mdp0000313067|pacid:22661204'	'weakly similar to ( 189) AT5G61510 | Symbols: | NADP-dependent oxidoreductase, putative | chr5:24737084-24738975 REVERSEweakly similar to ( 174) loc_os03g01190 12003.m05670 protein quinone oxidoreductase, putative, expressed Qor PRK10754 no original description'
23505	MDP0000760132	105.085	207.218	2.95254	0.0142484	-6.13305	0.0415533	'35.1.5'	'not assigned.no ontology.pentatricopeptide (PPR) repeat-containing protein'	'mdp0000760132|pacid:22682400'	'highly similar to ( 641) AT1G26500 | Symbols: | pentatricopeptide (PPR) repeat-containing protein | chr1:9158380-9159897 FORWARDvery weakly similar to (85.9) RF1_ORYSA Rf1 protein, mitochondrial precursor (PPR protein) (Fertility restorer) (Restorer for CMS) - Oryza sativa (Rice)moderately similar to ( 405) loc_os07g40820 12007.m08322 protein conserved hypothetical protein no original descriptio…
17326	MDP0000319897	321.447	176.297	466.596	2.64665	1.40417	0.0415988	'35.2'	'not assigned.unknown'	'mdp0000319897|pacid:22628438'	'weakly similar to ( 112) AT2G38450 | Symbols: | INVOLVED IN: biological_process unknown; LOCATED IN: cellular_component unknown; EXPRESSED IN: 24 plant structures; EXPRESSED DURING: 15 growth stages; CONTAINS InterPro DOMAIN/s: Sel1-like (InterPro:IPR006597); BEST Arabidopsis thaliana protein match is: unknown protein (TAIR:AT5G05360.1); Has 45 Blast hits to 45 proteins in 14 species: Archae - 0…
54890	MDP0000219404	128.347	56.4316	200.263	3.54878	1.82732	0.0417498	'26.21'	'misc.protease inhibitor/seed storage/lipid transfer protein (LTP) family protein'	'mdp0000219404|pacid:22657469'	'very weakly similar to ( 100) AT4G15160 | Symbols: | lipid binding / structural constituent of cell wall | chr4:8646192-8647019 FORWARDvery weakly similar to (93.2) loc_os06g07220 12006.m05445 protein 36.4 kDa proline-rich protein, putative, expressedHPS_like no original description'
11922	MDP0000604571	208.544	83.753	333.335	3.97998	1.99276	0.0417714	'27.3.99'	'RNA.regulation of transcription.unclassified'	'mdp0000604571|pacid:22668630'	'weakly similar to ( 147) AT1G07840 | Symbols: | leucine zipper factor-related | chr1:2424603-2426131 FORWARDweakly similar to ( 127) loc_os01g68310 12001.m12933 protein expressed protein no original description'
20299	MDP0000184052	132.91	57.4365	208.384	3.62808	1.85921	0.0419358	'29.4'	'protein.postranslational modification'	'mdp0000184052|pacid:22635138'	'moderately similar to ( 353) AT3G27560 | Symbols: ATN1 | ATN1; kinase/ protein serine/threonine kinase/ protein serine/threonine/tyrosine kinase/ protein tyrosine kinase | chr3:10210597-10212507 REVERSEvery weakly similar to (85.5) CDC22_ORYSA Cell division control protein 2 homolog 2 (EC 2.7.11.22) - Oryza sativa (Rice)moderately similar to ( 328) loc_os02g38080 12002.m100261 protein mitogen-ac…
30117	MDP0000231179	311.042	141.779	480.305	3.38771	1.76031	0.0425822	'34.99'	'transport.misc'	'mdp0000231179|pacid:22625720'	'highly similar to ( 766) AT3G10960 | Symbols: | xanthine/uracil permease family protein | chr3:3424986-3426725 REVERSEhighly similar to ( 628) loc_os05g26840 12005.m06976 protein nucleoside transporter, putative, expressedCOG2252 Xan_ur_permease no original description'
31757	MDP0000384846	4215.44	6318.44	2112.43	0.334328	-1.58066	0.0429429	'30.5'	'signalling.G-proteins'	'mdp0000384846|pacid:22667259'	'highly similar to ( 539) AT1G18080 | Symbols: ATARCA, RACK1A_AT | ATARCA; nucleotide binding | chr1:6222325-6223901 FORWARDhighly similar to ( 555) GBLP_SOYBN Guanine nucleotide-binding protein subunit beta-like protein - Glycine max (Soybean)moderately similar to ( 458) loc_os01g49290 12001.m11115 protein guanine nucleotide-binding protein beta subunit-like protein, putative, expressed WD40 COG…
49709	MDP0000307191	137.319	243.905	30.7331	0.126005	-2.98845	0.0431714	'35.2'	'not assigned.unknown'	'mdp0000307191|pacid:22681054'	'no original description'
40994	MDP0000259550	238.055	99.7103	376.401	3.77494	1.91646	0.0433806	'34.99'	'transport.misc'	'mdp0000259550|pacid:22653909'	'moderately similar to ( 345) AT3G23560 | Symbols: ALF5 | ALF5 (ABERRANT LATERAL ROOT FORMATION 5); antiporter/ drug transporter/ transporter | chr3:8454361-8456588 REVERSEmoderately similar to ( 287) loc_os07g01750 12007.m04654 protein transparent testa 12 protein, putative, expressed NorM PRK01766 MatE no original description'
44181	MDP0000795432	991.168	517.564	1464.77	2.83013	1.50087	0.043602	'27.3.26'	'RNA.regulation of transcription.MYB-related transcription factor family'	'mdp0000795432|pacid:22667047'	'weakly similar to ( 153) AT1G18330 | Symbols: EPR1 | EPR1 (EARLY-PHYTOCHROME-RESPONSIVE1); DNA binding / transcription factor | chr1:6306196-6307718 REVERSEweakly similar to ( 142) loc_os06g51260 12006.m091802 protein expressed protein no original description'
35739	MDP0000200820	103.925	46.4195	161.431	3.47764	1.79811	0.0436832	'17.1.3'	'hormone metabolism.abscisic acid.induced-regulated-responsive-activated'	'mdp0000200820|pacid:22676880'	'moderately similar to ( 244) AT1G74520 | Symbols: ATHVA22A | ATHVA22A | chr1:28008109-28009156 REVERSEweakly similar to ( 101) HVA22_HORVU Protein HVA22 - Hordeum vulgare (Barley)moderately similar to ( 212) loc_os06g12220 12006.m05939 protein HVA22-like protein a, putative, expressed TB2_DP1_HVA22 YOP1 no original description'
57735	MDP0000764876	122.061	49.9445	194.177	3.88785	1.95897	0.0437976	'26.21'	'misc.protease inhibitor/seed storage/lipid transfer protein (LTP) family protein'	'mdp0000764876|pacid:22634759'	'very weakly similar to ( 100) AT4G15160 | Symbols: | lipid binding / structural constituent of cell wall | chr4:8646192-8647019 FORWARDvery weakly similar to (93.2) loc_os06g07220 12006.m05445 protein 36.4 kDa proline-rich protein, putative, expressedHPS_like no original description'
21286	MDP0000451365	558.817	1116.38	1.255	0.00112417	-9.79692	0.0438206	'27.3.3'	'RNA.regulation of transcription.AP2/EREBP, APETALA2/Ethylene-responsive element binding protein family'	'mdp0000451365|pacid:22679621'	'weakly similar to ( 101) AT4G25490 | Symbols: CBF1, DREB1B, ATCBF1 | CBF1 (C-REPEAT/DRE BINDING FACTOR 1); DNA binding / transcription activator/ transcription factor | chr4:13021921-13022562 REVERSEvery weakly similar to (97.1) loc_os01g73770 12001.m13404 protein dehydration-responsive element-binding protein 1C, putative, expressedAP2 AP2 no original description'
3044	MDP0000164000	946.733	1891.52	1.94415	0.00102783	-9.92619	0.0439344	'16.2.1.9'	'secondary metabolism.phenylpropanoids.lignin biosynthesis.COMT'	'mdp0000164000|pacid:22680823'	'weakly similar to ( 120) AT5G54160 | Symbols: ATOMT1, OMT1 | ATOMT1 (O-METHYLTRANSFERASE 1); caffeate O-methyltransferase/ myricetin 3'-O-methyltransferase/ quercetin 3-O-methyltransferase | chr5:21982075-21984167 FORWARDweakly similar to ( 133) COMT1_CAPAN Caffeic acid 3-O-methyltransferase (EC 2.1.1.68) (S-adenosysl-L-methionine:caffeic acid 3-O-methyltransferase) (COMT) (CAOMT) - Capsicum ann…
42771	MDP0000480994	168.745	256.473	81.0173	0.31589	-1.66251	0.0439542	'31.1'	'cell.organisation'	'mdp0000480994|pacid:22634271'	'weakly similar to ( 132) AT5G20110 | Symbols: | dynein light chain, putative | chr5:6791542-6793253 REVERSEweakly similar to ( 134) loc_os01g37490 12001.m10038 protein microtubule motor, putative, expressed Dynein_light no original description'
33778	MDP0000195837	1302.11	642.955	1961.26	3.05038	1.60899	0.0443849	'35.1'	'not assigned.no ontology'	'mdp0000195837|pacid:22669387'	'weakly similar to ( 155) AT3G11910 | Symbols: UBP13 | UBP13 (UBIQUITIN-SPECIFIC PROTEASE 13); ubiquitin thiolesterase/ ubiquitin-specific protease | chr3:3761758-3770290 REVERSEweakly similar to ( 148) loc_os07g06950 12007.m05155 protein ubiquitin carboxyl-terminal hydrolase 7, putative, expressedMATH no original description'
60346	MDP0000641933	124.714	62.8186	186.61	2.97062	1.57076	0.0444634	'20.1.7'	'stress.biotic.PR-proteins'	'mdp0000641933|pacid:22646710'	'highly similar to ( 571) AT5G17680 | Symbols: | disease resistance protein (TIR-NBS-LRR class), putative | chr5:5822999-5827153 FORWARDweakly similar to ( 112) loc_os01g15580 12001.m08156 protein disease resistance protein RGA2, putative, expressed TIR TIR NB-ARC COG4886 no original description'
59630	MDP0000356491	653.091	358.129	948.053	2.64724	1.40449	0.0444855	'35.2'	'not assigned.unknown'	'mdp0000356491|pacid:22646169'	'no original description'
14396	MDP0000277088	931.578	501.964	1361.19	2.71173	1.43921	0.0445395	'35.1'	'not assigned.no ontology'	'mdp0000277088|pacid:22665849'	'moderately similar to ( 368) AT2G17230 | Symbols: EXL5 | EXL5 (EXORDIUM LIKE 5) | chr2:7494892-7495983 REVERSEmoderately similar to ( 271) loc_os06g04250 12006.m05154 protein phi-1-like phosphate-induced protein, putative, expressedPhi_1 no original description'
22700	MDP0000776908	346.908	143.431	550.386	3.83729	1.94009	0.0447405	'35.2'	'not assigned.unknown'	'mdp0000776908|pacid:22629052'	'weakly similar to ( 156) AT1G64700 | Symbols: | unknown protein | chr1:24039931-24040542 REVERSE no original description'
1781	MDP0000501474	444.436	228.025	660.847	2.89813	1.53512	0.0447793	'35.2'	'not assigned.unknown'	'mdp0000501474|pacid:22676293'	'moderately similar to ( 303) AT3G08640 | Symbols: | alphavirus core protein family | chr3:2622992-2624005 FORWARDmoderately similar to ( 275) loc_os01g59740 12001.m12108 protein expressed protein no original description'
61991	MDP0000229885	443.168	187.693	698.643	3.72226	1.89618	0.0448877	'35.2'	'not assigned.unknown'	'mdp0000229885|pacid:22682793'	'weakly similar to ( 159) AT2G17080 | Symbols: | unknown protein | chr2:7433326-7434117 REVERSEvery weakly similar to (81.3) loc_os08g43980 12008.m08372 protein conserved hypothetical proteinDUF241 no original description'
8446	MDP0000172627	1264.44	556.903	1971.99	3.54099	1.82415	0.0453092	'30.2.11'	'signalling.receptor kinases.leucine rich repeat XI'	'mdp0000172627|pacid:22679220'	'nearly identical (1007) AT5G48940 | Symbols: | leucine-rich repeat transmembrane protein kinase, putative | chr5:19839785-19843744 FORWARDmoderately similar to ( 500) RPK1_IPONI Receptor-like protein kinase precursor (EC 2.7.11.1) - Ipomoea nil (Japanese morning glory) (Pharbitis nil)highly similar to ( 900) loc_os04g04330 12004.m101454 protein ATP binding protein, putative, expressed S_TKc Pkin…
12013	MDP0000649783	112.93	180.923	44.9368	0.248376	-2.0094	0.045352	'35.1'	'not assigned.no ontology'	'mdp0000649783|pacid:22623736'	'weakly similar to ( 113) AT4G25433 | Symbols: | peptidoglycan-binding LysM domain-containing protein | chr4:13001463-13001795 REVERSEweakly similar to ( 106) loc_os04g48380 12004.m09774 protein lysM domain containing protein no original description'
34959	MDP0000739246	939.467	456.35	1422.58	3.11731	1.6403	0.0455281	'35.2'	'not assigned.unknown'	'mdp0000739246|pacid:22673005'	'moderately similar to ( 321) AT2G39570 | Symbols: | ACT domain-containing protein | chr2:16507963-16509741 FORWARDmoderately similar to ( 283) loc_os05g02220 12005.m083560 protein amino acid binding protein, putative, expressedACT_ACR-like_3 ACT_ACR-like_4 no original description'
36692	MDP0000241662	263.854	516.362	11.3457	0.0219724	-5.50817	0.0455459	'1.3.2'	'PS.calvin cycle.rubisco small subunit'	'mdp0000241662|pacid:22649752'	'weakly similar to ( 125) AT5G38410 | Symbols: | ribulose bisphosphate carboxylase small chain 3B / RuBisCO small subunit 3B (RBCS-3B) (ATS3B) | chr5:15377501-15378306 REVERSEweakly similar to ( 128) RBS1_SOYBN Ribulose bisphosphate carboxylase small chain 1, chloroplast precursor (EC 4.1.1.39) (RuBisCO small subunit 1) - Glycine max (Soybean)weakly similar to ( 123) loc_os12g19470 12012.m26891 p…
15487	MDP0000276283	247.672	378.754	116.59	0.307824	-1.69982	0.0458344	'35.2'	'not assigned.unknown'	'mdp0000276283|pacid:22664211'	'moderately similar to ( 270) AT5G48385 | Symbols: | FUNCTIONS IN: molecular_function unknown; INVOLVED IN: biological_process unknown; LOCATED IN: cellular_component unknown; CONTAINS InterPro DOMAIN/s: Frigida-like (InterPro:IPR012474); BEST Arabidopsis thaliana protein match is: hydroxyproline-rich glycoprotein family protein (TAIR:AT3G22440.1); Has 987 Blast hits to 921 proteins in 78 species…
47933	MDP0000153395	505.642	274.402	736.882	2.68541	1.42514	0.0460169	'35.2'	'not assigned.unknown'	'mdp0000153395|pacid:22642929'	'weakly similar to ( 159) AT2G40780 | Symbols: | RNA binding / translation initiation factor | chr2:17022154-17022748 FORWARDweakly similar to ( 172) loc_os03g02310 12003.m101153 protein RNA binding protein, putative, expressed no original description'
5037	MDP0000146339	338.171	175.561	500.782	2.85247	1.51221	0.0462445	'27.3.22'	'RNA.regulation of transcription.HB,Homeobox transcription factor family'	'mdp0000146339|pacid:22625077'	'weakly similar to ( 107) AT5G53980 | Symbols: ATHB52 | ATHB52 (ARABIDOPSIS THALIANA HOMEOBOX PROTEIN 52); transcription factor | chr5:21914087-21914557 FORWARDvery weakly similar to (99.0) loc_os02g49700 12002.m33448 protein homeodomain leucine zipper protein CPHB-5, putative, expressed no original description'
7860	MDP0000135149	185.907	302.893	68.9202	0.227539	-2.13581	0.0462944	'35.2'	'not assigned.unknown'	'mdp0000135149|pacid:22644792'	'very weakly similar to (82.0) AT5G02020 | Symbols: | unknown protein | chr5:386999-387921 REVERSE no original description'
54706	MDP0000131696	578.304	268.273	888.335	3.3113	1.7274	0.0463641	'7.1.1'	'OPP.oxidative PP.G6PD'	'mdp0000131696|pacid:22681583'	'weakly similar to ( 137) AT5G40760 | Symbols: G6PD6 | G6PD6 (GLUCOSE-6-PHOSPHATE DEHYDROGENASE 6); glucose-6-phosphate dehydrogenase | chr5:16311284-16314556 FORWARDweakly similar to ( 146) G6PD_SOLTU Glucose-6-phosphate 1-dehydrogenase, cytoplasmic isoform (EC 1.1.1.49) (G6PD) - Solanum tuberosum (Potato)weakly similar to ( 130) loc_os02g38840 12002.m77828 protein glucose-6-phosphate 1-dehydrog…
19697	MDP0000281758	304.33	166.864	441.797	2.64765	1.40471	0.0464632	'29.4.1.57'	'protein.postranslational modification.kinase.receptor like cytoplasmatic kinase VII'	'mdp0000281758|pacid:22644737'	'weakly similar to ( 145) AT1G55200 | Symbols: | protein kinase family protein | chr1:20589309-20592049 REVERSEweakly similar to ( 122) SRP14_ORYSA Signal recognition particle 14 kDa protein (SRP14) - Oryza sativa (Rice)weakly similar to ( 128) loc_os09g14580 12009.m04720 protein protein kinase domain containing protein SRP14 no original description'
5984	MDP0000156672	648.637	1081.77	215.505	0.199215	-2.3276	0.0464889	'26.10'	'misc.cytochrome P450'	'mdp0000156672|pacid:22652442'	'moderately similar to ( 271) AT2G22330 | Symbols: CYP79B3 | CYP79B3; electron carrier/ heme binding / iron ion binding / monooxygenase/ oxygen binding | chr2:9488601-9490983 FORWARDmoderately similar to ( 265) C79A1_SORBI Cytochrome P450 79A1 (EC 1.14.13.41) (Tyrosine N-monooxygenase) (Cytochrome P450Tyr) - Sorghum bicolor (Sorghum) (Sorghum vulgare)moderately similar to ( 248) loc_os04g08828 12…
19084	MDP0000284546	713.311	1105.35	321.273	0.290653	-1.78263	0.0465237	'35.1'	'not assigned.no ontology'	'mdp0000284546|pacid:22635305'	'weakly similar to ( 193) AT5G64430 | Symbols: | octicosapeptide/Phox/Bem1p (PB1) domain-containing protein | chr5:25762540-25764081 REVERSEweakly similar to ( 164) loc_os02g56480 12002.m10670 protein PB1 domain containing protein, expressed no original description'
41702	MDP0000909546	3326.17	5178.49	1473.84	0.284608	-1.81295	0.0466175	'17.3.1.2.2'	'hormone metabolism.brassinosteroid.synthesis-degradation.sterols.SMT2'	'mdp0000909546|pacid:22663908'	'highly similar to ( 691) AT1G20330 | Symbols: SMT2, CVP1, FRL1 | SMT2 (STEROL METHYLTRANSFERASE 2); S-adenosylmethionine-dependent methyltransferase | chr1:7038968-7040053 REVERSEhighly similar to ( 543) SMT2_ORYSA 24-methylenesterol C-methyltransferase 2 (EC 2.1.1.143) (24-sterol C-methyltransferase 2) (Sterol-C-methyltransferase 2) - Oryza sativa (Rice)highly similar to ( 543) loc_os03g04340 1…
37955	MDP0000300386	978.346	1954.4	2.28873	0.00117106	-9.73796	0.0466455	'35.1'	'not assigned.no ontology'	'mdp0000300386|pacid:22635730'	'weakly similar to ( 159) AT4G27870 | Symbols: | integral membrane family protein | chr4:13878983-13882679 FORWARDweakly similar to ( 121) loc_os06g01440 12006.m04883 protein integral membrane protein, expressed no original description'
1458	MDP0000162679	289.22	142.02	436.419	3.07293	1.61961	0.0470606	'35.2'	'not assigned.unknown'	'mdp0000162679|pacid:22662265'	'weakly similar to ( 124) AT5G52900 | Symbols: | unknown protein | chr5:21452893-21453692 REVERSE no original description'
39469	MDP0000859492	671.356	1341.11	1.59958	0.00119272	-9.71152	0.0470724	'27.3.6'	'RNA.regulation of transcription.bHLH,Basic Helix-Loop-Helix family'	'mdp0000859492|pacid:22667099'	'weakly similar to ( 180) AT5G46830 | Symbols: | basic helix-loop-helix (bHLH) family protein | chr5:19002719-19004254 FORWARDweakly similar to ( 144) loc_os10g42430 12010.m06996 protein transcription factor MYC7E, putative, expressed no original description'
25307	MDP0000149088	102.312	163.676	40.9471	0.250172	-1.99901	0.0471335	'9.99'	'mitochondrial electron transport / ATP synthesis.unspecified'	'mdp0000149088|pacid:22621819'	'moderately similar to ( 376) AT2G03690 | Symbols: | coenzyme Q biosynthesis Coq4 family protein / ubiquinone biosynthesis Coq4 family protein | chr2:1122122-1123011 REVERSEmoderately similar to ( 367) loc_os04g57790 12004.m10664 protein ubiquinone biosynthesis protein COQ4, putative, expressed Coq4 COQ4 no original description'
36074	MDP0000368771	107.812	197.959	17.6645	0.0892334	-3.48627	0.0476036	'35.2'	'not assigned.unknown'	'mdp0000368771|pacid:22625334'	'no original description'
23783	MDP0000124249	204.916	303.772	106.06	0.349143	-1.51811	0.0479028	'35.1'	'not assigned.no ontology'	'mdp0000124249|pacid:22665882'	'moderately similar to ( 321) AT5G10860 | Symbols: | CBS domain-containing protein | chr5:3429173-3430142 REVERSEmoderately similar to ( 306) loc_os03g52690 12003.m101601 protein CBS domain protein, putative, expressedCBS_pair_10 CBS_pair_CAP-ED_DUF294_PBI_assoc2 CBS_pair_9 COG2905 CBS_pair_CAP-ED_DUF294_PBI_assoc CBS_pair_3 CBS_pair_17 CBS no original description'
62972	MDP0000318036	411.625	202.45	620.8	3.06643	1.61656	0.048419	'33.2'	'development.late embryogenesis abundant'	'mdp0000318036|pacid:22640958'	'no original description'
8346	MDP0000173284	112.475	57.2522	167.699	2.92912	1.55047	0.0485599	'10.8.1'	'cell wall.pectin*esterases.PME'	'mdp0000173284|pacid:22680470'	'highly similar to ( 670) AT5G09760 | Symbols: | pectinesterase family protein | chr5:3032446-3034364 FORWARDmoderately similar to ( 286) PME2_CITSI Pectinesterase-2 precursor (EC 3.1.1.11) (Pectin methylesterase) (PE) - Citrus sinensis (Sweet orange)moderately similar to ( 456) loc_os01g65790 12001.m12687 protein pectinesterase PPE8B precursor, putative, expressedPectinesterase PemB PRK10531 no …
45049	MDP0000949258	760.84	391.727	1129.95	2.88454	1.52834	0.0485699	'34.16'	'transport.ABC transporters and multidrug resistance systems'	'mdp0000949258|pacid:22630496'	'highly similar to ( 818) AT2G13610 | Symbols: | ABC transporter family protein | chr2:5673827-5675776 REVERSEweakly similar to ( 190) PDR3_TOBAC Pleiotropic drug resistance protein 3 (NtPDR3) - Nicotiana tabacum (Common tobacco)moderately similar to ( 362) loc_os06g30730 12006.m07616 protein ATPase, coupled to transmembrane movement of substances, putative, expressed ABCG_White ABCG_EPDR CcmA Sa…
63095	MDP0000317950	881.157	1716.91	45.4047	0.0264456	-5.24083	0.0492938	'27.3.3'	'RNA.regulation of transcription.AP2/EREBP, APETALA2/Ethylene-responsive element binding protein family'	'mdp0000317950|pacid:22625116'	'weakly similar to ( 136) AT2G44840 | Symbols: ATERF13, EREBP, ERF13 | ERF13 (ETHYLENE-RESPONSIVE ELEMENT BINDING FACTOR 13); DNA binding / transcription factor | chr2:18495440-18496120 FORWARDweakly similar to ( 140) ERF2_NICSY Ethylene-responsive transcription factor 2 (Ethylene-responsive element-binding factor 2) (EREBP-2) (NsERF2) - Nicotiana sylvestris (Wood tobacco)weakly similar to ( 105)…
27051	MDP0000139325	325.689	186.277	465.1	2.49681	1.32009	0.0494852	'29.3.3'	'protein.targeting.chloroplast'	'mdp0000139325|pacid:22630312'	'moderately similar to ( 365) AT1G04940 | Symbols: TIC20 | TIC20 (TRANSLOCON AT THE INNER ENVELOPE MEMBRANE OF CHLOROPLASTS 20) | chr1:1399588-1400616 FORWARDweakly similar to ( 183) loc_os07g38110 12007.m28995 protein tic20-like protein, putative, expressedTic20 no original description'
9601	MDP0000172549	127.431	188.314	66.5485	0.35339	-1.50067	0.049651	'29.4'	'protein.postranslational modification'	'mdp0000172549|pacid:22647321'	'moderately similar to ( 216) AT3G08730 | Symbols: ATPK1, ATPK6, ATS6K1, PK6, PK1, S6K1 | PK1 (PROTEIN-SERINE KINASE 1); kinase/ protein binding / protein kinase/ protein serine/threonine kinase | chr3:2651581-2653363 REVERSEvery weakly similar to ( 100) RKIN1_SECCE Carbon catabolite derepressing protein kinase (EC 2.7.11.1) - Secale cereale (Rye)moderately similar to ( 219) loc_os03g21620 12003.…
