# Supplementary material for: Columnar apple primary roots share some features of the columnar-specific gene expression profile of aerial plant parts as evidenced by RNA-Seq analysis
Source: BMC Plant Biol. 2015 Feb 4;15:34. doi: 10.1186/s12870-014-0356-6 (PMC4352258; doi:10.1186/s12870-014-0356-6)
Supplement: Additional file 6: — Table of significantly differentially expressed genes in homozygous columnar compared with heterozygous primary roots. Total gene reads of the two biological replicate data were imported into DESeq and analyzed for differential expression. Only genes with base mean > 100, fold change > 2 and p-value < 0.05 are displayed. The number of the MapMan BIN each gene was assigned to as well as the gene name, identifier (PAC-ID) and description are given as in the MapMan mapping file for apple. [file 12870_2014_356_MOESM6_ESM.xlsx]

## Sheet: DEseq_homo_hetero_out_filtered
	id	baseMean	baseMeanA	baseMeanB	foldChange	log2FoldChange	pval	bincode	name	PAC-ID	description
31573	MDP0000401777	860.185	1708.07	12.2972	0.00719945	-7.1179	4.77439e-23	'35.2'	'not assigned.unknown'	'mdp0000401777|pacid:22640891'	'moderately similar to ( 359) AT1G33800 | Symbols: | unknown protein | chr1:12261480-12262456 FORWARDmoderately similar to ( 290) loc_os12g10320 12012.m05014 protein plant-specific domain TIGR01627 family protein, expressedDUF579 no original description'
30084	MDP0000787176	341.975	676.659	7.29184	0.0107762	-6.536	1.6052e-16	'35.2'	'not assigned.unknown'	'mdp0000787176|pacid:22665699'	'very weakly similar to (83.6) AT1G60870 | Symbols: MEE9 | MEE9 (maternal effect embryo arrest 9) | chr1:22409712-22410227 FORWARD no original description'
5789	MDP0000265916	125.357	247.927	2.78648	0.0112391	-6.47533	1.00594e-13	'33.99'	'development.unspecified'	'mdp0000265916|pacid:22641125'	'weakly similar to ( 117) AT4G20020 | Symbols: | unknown protein | chr4:10844360-10846085 REVERSEvery weakly similar to (92.0) DAG_ANTMA DAG protein, chloroplast precursor - Antirrhinum majus (Garden snapdragon)very weakly similar to (92.8) loc_os11g11020 12011.m05295 protein DAG protein, chloroplast precursor, putative, expressed no original description'
38361	MDP0000574458	365.214	704.126	26.3026	0.0373549	-4.74256	4.4888e-12	'35.2'	'not assigned.unknown'	'mdp0000574458|pacid:22667969'	'highly similar to ( 680) AT4G36630 | Symbols: EMB2754 | EMB2754 (EMBRYO DEFECTIVE 2754); binding / small GTPase regulator | chr4:17272088-17276524 REVERSEhighly similar to ( 563) loc_os03g50740 12003.m101470 protein retrotransposon protein, putative, SINE subclass, expressed no original description'
40719	MDP0000200756	192.653	380.874	4.4324	0.0116374	-6.42508	6.66323e-11	'35.2'	'not assigned.unknown'	'mdp0000200756|pacid:22629127'	'no original description'
20088	MDP0000284679	168.527	320.752	16.3026	0.050826	-4.29829	1.43745e-09	'27.3.21'	'RNA.regulation of transcription.GRAS transcription factor family'	'mdp0000284679|pacid:22651512'	'highly similar to ( 575) AT1G50600 | Symbols: SCL5 | SCL5; transcription factor | chr1:18737398-18739547 REVERSEhighly similar to ( 555) CIGR2_ORYSA Chitin-inducible gibberellin-responsive protein 2 - Oryza sativa (Rice)highly similar to ( 558) loc_os10g22430 12010.m05252 protein chitin-inducible gibberellin-responsive protein 2, putative, expressedGRAS no original description'
59813	MDP0000217138	374.64	71.8907	677.39	9.4225	3.23611	9.11446e-09	'29.2.4'	'protein.synthesis.elongation'	'mdp0000217138|pacid:22622318'	'weakly similar to ( 112) AT2G18110 | Symbols: | elongation factor 1-beta, putative / EF-1-beta, putative | chr2:7872636-7873713 FORWARDweakly similar to ( 106) EF1D1_ORYSA Elongation factor 1-delta 1 (EF-1-delta 1) (Elongation factor 1B-beta 1) (eEF-1B beta 1) - Oryza sativa (Rice)weakly similar to ( 106) loc_os07g42300 12007.m08465 protein elongation factor 1-delta 1, putative, expressed EF1B E…
7034	MDP0000164414	1005.92	288.806	1723.04	5.96606	2.57678	4.56023e-08	'13.2.3.4'	'amino acid metabolism.degradation.aspartate family.methionine'	'mdp0000164414|pacid:22633852'	'moderately similar to ( 265) AT3G23810 | Symbols: SAHH2, ATSAHH2 | SAHH2 (S-ADENOSYL-L-HOMOCYSTEINE (SAH) HYDROLASE 2); adenosylhomocysteinase/ binding / catalytic | chr3:8588013-8589671 REVERSEmoderately similar to ( 269) SAHH_WHEAT Adenosylhomocysteinase (EC 3.3.1.1) (S-adenosyl-L-homocysteine hydrolase) (AdoHcyase) - Triticum aestivum (Wheat)moderately similar to ( 271) loc_os11g26850 12011.m…
31900	MDP0000286094	379.56	104.9	654.221	6.23665	2.64077	2.34379e-07	'35.2'	'not assigned.unknown'	'mdp0000286094|pacid:22654568'	'weakly similar to ( 200) AT3G23810 | Symbols: SAHH2, ATSAHH2 | SAHH2 (S-ADENOSYL-L-HOMOCYSTEINE (SAH) HYDROLASE 2); adenosylhomocysteinase/ binding / catalytic | chr3:8588013-8589671 REVERSEmoderately similar to ( 203) SAHH_WHEAT Adenosylhomocysteinase (EC 3.3.1.1) (S-adenosyl-L-homocysteine hydrolase) (AdoHcyase) - Triticum aestivum (Wheat)moderately similar to ( 205) loc_os11g26850 12011.m2879…
54804	MDP0000626273	159.194	25.1545	293.233	11.6573	3.54316	6.69759e-07	'35.1'	'not assigned.no ontology'	'mdp0000626273|pacid:22624794'	'moderately similar to ( 203) AT5G64430 | Symbols: | octicosapeptide/Phox/Bem1p (PB1) domain-containing protein | chr5:25762540-25764081 REVERSEweakly similar to ( 156) loc_os02g56480 12002.m10670 protein PB1 domain containing protein, expressed no original description'
4220	MDP0000266801	381.821	9.16232	754.48	82.346	6.36363	1.10491e-06	'20.1.7'	'stress.biotic.PR-proteins'	'mdp0000266801|pacid:22658936'	'highly similar to ( 529) AT5G17680 | Symbols: | disease resistance protein (TIR-NBS-LRR class), putative | chr5:5822999-5827153 FORWARDvery weakly similar to (99.4) loc_os10g04060 12010.m03823 protein powdery mildew resistance protein PM3b, putative TIR NB-ARC TIR no original description'
19051	MDP0000257184	358.877	638.705	79.0503	0.123767	-3.01431	1.61767e-06	'29.3.3'	'protein.targeting.chloroplast'	'mdp0000257184|pacid:22639872'	'nearly identical (1230) AT3G46740 | Symbols: TOC75-III | TOC75-III (TRANSLOCON AT THE OUTER ENVELOPE MEMBRANE OF CHLOROPLASTS 75-III); P-P-bond-hydrolysis-driven protein transmembrane transporter | chr3:17216104-17219296 REVERSEnearly identical (1188) TOC75_PEA Protein TOC75, chloroplast precursor (75 kDa translocon at the outer-envelope-membrane of chloroplasts) (Import intermediate associated …
24594	MDP0000124415	145.455	263.404	27.5054	0.104423	-3.25949	2.65847e-06	'26.3'	'misc.gluco-, galacto- and mannosidases'	'mdp0000124415|pacid:22630684'	'moderately similar to ( 440) AT5G44640 | Symbols: BGLU13 | BGLU13 (BETA GLUCOSIDASE 13); catalytic/ cation binding / hydrolase, hydrolyzing O-glycosyl compounds | chr5:18011146-18012669 FORWARDmoderately similar to ( 383) BGLC_MAIZE Beta-glucosidase, chloroplast precursor (EC 3.2.1.21) (Gentiobiase) (Cellobiase) (Beta-D-glucoside glucohydrolase) - Zea mays (Maize)moderately similar to ( 441) loc…
13845	MDP0000916409	705.035	235.54	1174.53	4.98655	2.31804	2.70349e-06	'35.2'	'not assigned.unknown'	'mdp0000916409|pacid:22666137'	'no original description'
53312	MDP0000906293	907.235	240.733	1573.74	6.53726	2.70869	3.97756e-06	'20.1'	'stress.biotic'	'mdp0000906293|pacid:22635245'	'moderately similar to ( 454) AT3G07040 | Symbols: RPM1, RPS3 | RPM1 (RESISTANCE TO P. SYRINGAE PV MACULICOLA 1); nucleotide binding / protein binding | chr3:2226244-2229024 REVERSEhighly similar to ( 502) loc_os08g32880 12008.m07280 protein disease resistance protein RPM1, putative NB-ARC no original description'
60175	MDP0000670775	1219.65	141.961	2297.35	16.1829	4.0164	4.3929e-06	'20.1'	'stress.biotic'	'mdp0000670775|pacid:22674043'	'moderately similar to ( 332) AT1G33970 | Symbols: | avirulence-responsive protein, putative / avirulence induced gene protein, putative / AIG protein, putative | chr1:12349614-12350960 REVERSEmoderately similar to ( 263) loc_os02g35130 12002.m100235 protein protein AIG1, putative, expressedAIG1 AIG1 no original description'
53406	MDP0000316014	168.143	42.809	293.477	6.85549	2.77726	6.25285e-06	'35.2'	'not assigned.unknown'	'mdp0000316014|pacid:22651451'	'no original description'
1612	MDP0000742278	15030.1	3171.44	26888.7	8.47839	3.08379	6.53403e-06	'20.2.99'	'stress.abiotic.unspecified'	'mdp0000742278|pacid:22672838'	'weakly similar to ( 196) AT4G08685 | Symbols: SAH7 | SAH7 | chr4:5550563-5551259 FORWARDweakly similar to ( 123) OLEE1_BETVE Olee1-like protein precursor - Betula verrucosa (White birch) (Betula pendula)weakly similar to ( 147) loc_os10g22590 12010.m05266 protein pollen-specific protein C13 precursor, putative, expressedPollen_Ole_e_I no original description'
48697	MDP0000207103	1527.86	447.926	2607.8	5.82195	2.5415	6.75927e-06	'3.4.3'	'minor CHO metabolism.myo-inositol.InsP Synthases'	'mdp0000207103|pacid:22623139'	'highly similar to ( 951) AT5G10170 | Symbols: ATMIPS3, MIPS3 | MIPS3 (MYO-INOSITOL-1-PHOSTPATE SYNTHASE 3); binding / catalytic/ inositol-3-phosphate synthase | chr5:3187538-3190161 REVERSEhighly similar to ( 961) INO1_TOBAC Inositol-3-phosphate synthase (EC 5.5.1.4) (Myo-inositol-1-phosphate synthase) (MI-1-P synthase) (IPS) - Nicotiana tabacum (Common tobacco)highly similar to ( 926) loc_os03g…
20455	MDP0000184309	622.788	173.108	1072.47	6.19537	2.63119	9.54462e-06	'10.2.1'	'cell wall.cellulose synthesis.cellulose synthase'	'mdp0000184309|pacid:22635548'	'highly similar to ( 642) AT2G32540 | Symbols: ATCSLB04, CSLB04, ATCSLB4 | ATCSLB04; cellulose synthase/ transferase/ transferase, transferring glycosyl groups | chr2:13814686-13818289 FORWARDhighly similar to ( 690) loc_os10g20090 12010.m21855 protein CSLH1 - cellulose synthase-like family H, expressedCellulose_synt no original description'
28234	MDP0000688645	1967.51	689.287	3245.73	4.70881	2.23536	1.36686e-05	'17.2.3'	'hormone metabolism.auxin.induced-regulated-responsive-activated'	'mdp0000688645|pacid:22628067'	'moderately similar to ( 328) AT4G27450 | Symbols: | unknown protein | chr4:13727665-13728683 REVERSEweakly similar to ( 105) TSJT1_TOBAC Stem-specific protein TSJT1 - Nicotiana tabacum (Common tobacco)moderately similar to ( 204) loc_os03g53270 12003.m35408 protein stem-specific protein TSJT1, putative, expressedWali7 no original description'
5245	MDP0000119941	191.587	369.731	13.4431	0.0363592	-4.78153	1.80591e-05	'8.1.1.3'	'TCA / org transformation.TCA.pyruvate DH.E3'	'mdp0000119941|pacid:22643547'	'highly similar to ( 724) AT3G17240 | Symbols: mtLPD2 | mtLPD2 (LIPOAMIDE DEHYDROGENASE 2); ATP binding / dihydrolipoyl dehydrogenase | chr3:5890278-5892166 REVERSEhighly similar to ( 712) DLDH_PEA Dihydrolipoyl dehydrogenase, mitochondrial precursor (EC 1.8.1.4) (Dihydrolipoamide dehydrogenase) (Pyruvate dehydrogenase complex E3 subunit) (PDC-E3) (E3) (Glycine cleavage system L protein) - Pisum …
26647	MDP0000124920	273.105	88.0665	458.143	5.20224	2.37913	1.83461e-05	'35.2'	'not assigned.unknown'	'mdp0000124920|pacid:22670695'	'no original description'
291	MDP0000483385	346.628	126.9	566.357	4.46301	2.15802	6.00428e-05	'29.5.11.20'	'protein.degradation.ubiquitin.proteasom'	'mdp0000483385|pacid:22640127'	'weakly similar to ( 183) AT1G56450 | Symbols: PBG1 | PBG1; peptidase/ threonine-type endopeptidase | chr1:21141970-21144186 FORWARDweakly similar to ( 163) loc_os09g33986 12009.m22255 protein proteasome subunit beta type 4 precursor, putative, expressed proteasome_beta_type_4 no original description'
36485	MDP0000198363	928.016	342.543	1513.49	4.41839	2.14352	7.56222e-05	'35.2'	'not assigned.unknown'	'mdp0000198363|pacid:22641324'	'no original description'
39351	MDP0000902360	14167.3	22442	5892.61	0.262571	-1.92922	8.61087e-05	'20.2.99'	'stress.abiotic.unspecified'	'mdp0000902360|pacid:22624880'	'weakly similar to ( 196) AT4G08685 | Symbols: SAH7 | SAH7 | chr4:5550563-5551259 FORWARDweakly similar to ( 123) OLEE1_BETVE Olee1-like protein precursor - Betula verrucosa (White birch) (Betula pendula)weakly similar to ( 147) loc_os10g22590 12010.m05266 protein pollen-specific protein C13 precursor, putative, expressedPollen_Ole_e_I no original description'
2395	MDP0000135427	289.52	471.589	107.451	0.227848	-2.13386	0.00014128	'26.1'	'misc.misc2'	'mdp0000135427|pacid:22662638'	'moderately similar to ( 424) AT3G51000 | Symbols: | epoxide hydrolase, putative | chr3:18945258-18946499 REVERSEmoderately similar to ( 373) loc_os12g43970 12012.m08168 protein epoxide hydrolase 2, putative, expressed MhpC PRK03592 PRK05855 no original description'
56178	MDP0000388415	1855.89	548.335	3163.44	5.76919	2.52837	0.000145791	'31.1'	'cell.organisation'	'mdp0000388415|pacid:22634118'	'moderately similar to ( 370) AT5G12380 | Symbols: | annexin, putative | chr5:4009223-4010687 FORWARDmoderately similar to ( 499) ANX4_FRAAN Annexin-like protein RJ4 - Fragaria ananassa (Strawberry)moderately similar to ( 311) loc_os06g11800 12006.m05897 protein annexin-like protein RJ4, putative, expressed no original description'
48648	MDP0000206334	195.054	342.749	47.3594	0.138175	-2.85543	0.000185739	'35.2'	'not assigned.unknown'	'mdp0000206334|pacid:22637570'	'moderately similar to ( 268) AT1G21065 | Symbols: | unknown protein | chr1:7374210-7375644 FORWARDmoderately similar to ( 257) loc_os06g43140 12006.m08844 protein expressed protein COG0432 UPF0047 no original description'
53188	MDP0000131298	153.536	255.785	51.2865	0.200506	-2.31828	0.000188943	'26.3'	'misc.gluco-, galacto- and mannosidases'	'mdp0000131298|pacid:22681820'	'moderately similar to ( 464) AT5G44640 | Symbols: BGLU13 | BGLU13 (BETA GLUCOSIDASE 13); catalytic/ cation binding / hydrolase, hydrolyzing O-glycosyl compounds | chr5:18011146-18012669 FORWARDmoderately similar to ( 397) BGLC_MAIZE Beta-glucosidase, chloroplast precursor (EC 3.2.1.21) (Gentiobiase) (Cellobiase) (Beta-D-glucoside glucohydrolase) - Zea mays (Maize)moderately similar to ( 461) loc…
7720	MDP0000602911	485.546	795.344	175.748	0.220971	-2.17807	0.000207919	'30.3'	'signalling.calcium'	'mdp0000602911|pacid:22649370'	'moderately similar to ( 400) AT1G20760 | Symbols: | calcium-binding EF hand family protein | chr1:7209515-7214773 FORWARDmoderately similar to ( 339) loc_os03g03830 12003.m05915 protein calcium ion binding protein, putative, expressed EH EH no original description'
25569	MDP0000239632	178.455	52.9089	304.002	5.74576	2.5225	0.000212437	'35.2'	'not assigned.unknown'	'mdp0000239632|pacid:22650036'	'no original description'
2173	MDP0000269052	123.098	43.5468	202.649	4.65359	2.21834	0.000222895	'16.8.1.21'	'secondary metabolism.flavonoids.anthocyanins.anthocyanin 5-aromatic acyltransferase'	'mdp0000269052|pacid:22648304'	'moderately similar to ( 293) AT3G29635 | Symbols: | transferase family protein | chr3:11465851-11467227 REVERSEvery weakly similar to (87.4) HCBT2_DIACA Anthranilate N-benzoyltransferase protein 2 (EC 2.3.1.144) (Anthranilate N-hydroxycinnamoyl/benzoyltransferase 2) - Dianthus caryophyllus (Carnation) (Clove pink)moderately similar to ( 209) loc_os02g57480 12002.m10770 protein anthocyanin 5-arom…
16693	MDP0000238062	755.721	1300.25	211.189	0.162421	-2.62219	0.000268883	'34.1.1'	'transport.p- and v-ATPases.H+-transporting two-sector ATPase'	'mdp0000238062|pacid:22628610'	'weakly similar to ( 180) AT4G34720 | Symbols: AVA-P1, VHA-C1, ATVHA-C1 | AVA-P1; ATPase/ proton-transporting ATPase, rotational mechanism | chr4:16568223-16569165 REVERSEweakly similar to ( 181) VATL_TOBAC Vacuolar ATP synthase 16 kDa proteolipid subunit (EC 3.6.3.14) - Nicotiana tabacum (Common tobacco)weakly similar to ( 181) loc_os05g01560 12005.m083595 protein vacuolar ATP synthase 16 kDa pr…
15487	MDP0000276283	256.982	411.032	102.932	0.250424	-1.99755	0.000327697	'35.2'	'not assigned.unknown'	'mdp0000276283|pacid:22664211'	'moderately similar to ( 270) AT5G48385 | Symbols: | FUNCTIONS IN: molecular_function unknown; INVOLVED IN: biological_process unknown; LOCATED IN: cellular_component unknown; CONTAINS InterPro DOMAIN/s: Frigida-like (InterPro:IPR012474); BEST Arabidopsis thaliana protein match is: hydroxyproline-rich glycoprotein family protein (TAIR:AT3G22440.1); Has 987 Blast hits to 921 proteins in 78 species…
8133	MDP0000765944	228.533	81.5234	375.543	4.60657	2.20369	0.000396629	'29.2.1.2.1.8'	'protein.synthesis.ribosomal protein.eukaryotic.40S subunit.S8'	'mdp0000765944|pacid:22681305'	'very weakly similar to (97.4) AT5G59240 | Symbols: | 40S ribosomal protein S8 (RPS8B) | chr5:23902626-23903670 REVERSEweakly similar to ( 115) RS8_MAIZE 40S ribosomal protein S8 - Zea mays (Maize)weakly similar to ( 114) loc_os02g28810 12002.m33684 protein 40S ribosomal protein S8, putative, expressed no original description'
16922	MDP0000282599	153.832	248.581	59.0837	0.237684	-2.07289	0.000444581	'4.1.13'	'glycolysis.cytosolic branch.enolase'	'mdp0000282599|pacid:22678429'	'highly similar to ( 655) AT1G74030 | Symbols: | enolase, putative | chr1:27839465-27841901 REVERSEmoderately similar to ( 452) ENO_MESCR Enolase (EC 4.2.1.11) (2-phosphoglycerate dehydratase) (2-phospho-D-glycerate hydro-lyase) - Mesembryanthemum crystallinum (Common ice plant)highly similar to ( 610) loc_os09g20820 12009.m05289 protein enolase, putative, expressed enolase eno Eno Enolase_C Enol…
22420	MDP0000182673	155.589	47.0874	264.091	5.60853	2.48762	0.000463303	'17.7.1.5'	'hormone metabolism.jasmonate.synthesis-degradation.12-Oxo-PDA-reductase'	'mdp0000182673|pacid:22632906'	'moderately similar to ( 332) AT1G76690 | Symbols: OPR2, ATOPR2 | OPR2 | chr1:28778976-28780355 FORWARDmoderately similar to ( 293) loc_os06g11290 12006.m05846 protein 12-oxophytodienoate reductase 2, putative, expressed OYE_like_FMN PRK10605 NemA OYE_like_FMN_family Oxidored_FMN OYE_YqiM_FMN OYE_like_2_FMN OYE_like_4_FMN OYE_like_3_FMN DCR_FMN OYE_like_5_FMN ER_like_FMN PRK08255 no original desc…
37789	MDP0000650389	927.92	1437.94	417.903	0.290627	-1.78276	0.000531122	'27.3.99'	'RNA.regulation of transcription.unclassified'	'mdp0000650389|pacid:22641785'	'moderately similar to ( 285) AT3G48440 | Symbols: | zinc finger (CCCH-type) family protein | chr3:17941402-17943576 FORWARDweakly similar to ( 166) ZFNL_PEA Zinc finger CCCH domain-containing protein ZFN-like - Pisum sativum (Garden pea)weakly similar to ( 191) loc_os12g18120 12012.m26887 protein zinc finger CCCH type domain-containing protein ZFN-like 6, putative, expressed no original descript…
42337	MDP0000234267	113.045	47.7929	178.298	3.73064	1.89942	0.000537043	'29.5.11.5'	'protein.degradation.ubiquitin.ubiquitin protease'	'mdp0000234267|pacid:22623505'	'moderately similar to ( 224) AT3G14400 | Symbols: UBP25 | UBP25 (UBIQUITIN-SPECIFIC PROTEASE 25); ubiquitin thiolesterase/ ubiquitin-specific protease | chr3:4811953-4815210 REVERSEweakly similar to ( 141) loc_os05g43480 12005.m08476 protein UBP25, putative, expressed Peptidase_C19E UCH no original description'
24835	MDP0000190256	660.521	287.988	1033.05	3.58714	1.84284	0.000800284	'35.2'	'not assigned.unknown'	'mdp0000190256|pacid:22645133'	'weakly similar to ( 197) AT2G15890 | Symbols: MEE14 | MEE14 (maternal effect embryo arrest 14) | chr2:6921196-6921978 REVERSEweakly similar to ( 112) loc_os03g55670 12003.m10479 protein expressed protein no original description'
37155	MDP0000292868	127.08	56.72	197.441	3.48097	1.79949	0.000928073	'26.10'	'misc.cytochrome P450'	'mdp0000292868|pacid:22668462'	'highly similar to ( 597) AT3G14690 | Symbols: CYP72A15 | CYP72A15; electron carrier/ heme binding / iron ion binding / monooxygenase/ oxygen binding | chr3:4937410-4939310 FORWARDhighly similar to ( 590) C72A1_CATRO Cytochrome P450 72A1 (EC 1.3.3.9) (CYPLXXII) (Secologanin synthase) (SLS) - Catharanthus roseus (Rosy periwinkle) (Madagascar periwinkle)highly similar to ( 528) loc_os01g43740 12001…
59526	MDP0000223485	398.547	133.485	663.609	4.97141	2.31365	0.000928128	'26.10'	'misc.cytochrome P450'	'mdp0000223485|pacid:22647736'	'moderately similar to ( 202) AT2G45550 | Symbols: CYP76C4 | CYP76C4; electron carrier/ heme binding / iron ion binding / monooxygenase/ oxygen binding | chr2:18773541-18775654 REVERSEmoderately similar to ( 206) C76A2_SOLME Cytochrome P450 76A2 (EC 1.14.-.-) (CYPLXXVIA2) (P-450EG7) - Solanum melongena (Eggplant) (Aubergine)weakly similar to ( 194) loc_os10g17260 12010.m04813 protein flavonoid 3-…
10133	MDP0000173380	126.523	230.456	22.589	0.0980188	-3.3508	0.000947339	'20.1.7'	'stress.biotic.PR-proteins'	'mdp0000173380|pacid:22664629'	'moderately similar to ( 400) AT4G12010 | Symbols: | disease resistance protein (TIR-NBS-LRR class), putative | chr4:7197325-7201393 REVERSEweakly similar to ( 105) loc_os05g23990 12005.m06693 protein rp3 protein, putative, expressed NB-ARC no original description'
35491	MDP0000292810	722.549	1203.31	241.783	0.200931	-2.31523	0.00119702	'20.1'	'stress.biotic'	'mdp0000292810|pacid:22668363'	'moderately similar to ( 223) AT3G14470 | Symbols: | disease resistance protein (NBS-LRR class), putative | chr3:4857940-4861104 FORWARDmoderately similar to ( 290) loc_os05g31530 12005.m07387 protein disease resistance protein RGA4, putative, expressed NB-ARC no original description'
43932	MDP0000214338	186.981	86.388	287.575	3.32887	1.73503	0.00129232	'35.2'	'not assigned.unknown'	'mdp0000214338|pacid:22633641'	'nearly identical (1276) AT4G36630 | Symbols: EMB2754 | EMB2754 (EMBRYO DEFECTIVE 2754); binding / small GTPase regulator | chr4:17272088-17276524 REVERSEnearly identical (1017) loc_os03g50740 12003.m101470 protein retrotransposon protein, putative, SINE subclass, expressed no original description'
24448	MDP0000185086	894.343	1441.79	346.893	0.240598	-2.0553	0.00137501	'9.5'	'mitochondrial electron transport / ATP synthesis.cytochrome c reductase'	'mdp0000185086|pacid:22636655'	'weakly similar to ( 110) AT3G52730 | Symbols: | ubiquinol-cytochrome C reductase UQCRX/QCR9-like family protein | chr3:19543146-19544167 REVERSEweakly similar to ( 104) UCR10_SOLTU Ubiquinol-cytochrome c reductase complex 8.0 kDa protein (EC 1.10.2.2) - Solanum tuberosum (Potato)weakly similar to ( 103) loc_os05g33210 12005.m83959 protein ubiquinol-cytochrome c reductase complex 8.0 kDa protein,…
7055	MDP0000882127	563.568	875.478	251.657	0.28745	-1.79861	0.00164747	'16.2.1.6'	'secondary metabolism.phenylpropanoids.lignin biosynthesis.CCoAOMT'	'mdp0000882127|pacid:22637212'	'moderately similar to ( 448) AT4G34050 | Symbols: | caffeoyl-CoA 3-O-methyltransferase, putative | chr4:16310844-16311973 FORWARDmoderately similar to ( 453) CAMT_MEDSA Caffeoyl-CoA O-methyltransferase (EC 2.1.1.104) (Trans-caffeoyl-CoA 3-O-methyltransferase) (CCoAMT) (CCoAOMT) - Medicago sativa (Alfalfa)moderately similar to ( 416) loc_os06g06980 12006.m31989 protein caffeoyl-CoA O-methyltransf…
30776	MDP0000186016	192.491	95.1154	289.867	3.04752	1.60764	0.00170778	'20.1'	'stress.biotic'	'mdp0000186016|pacid:22638085'	'moderately similar to ( 205) AT3G14470 | Symbols: | disease resistance protein (NBS-LRR class), putative | chr3:4857940-4861104 FORWARDweakly similar to ( 145) loc_os01g25810 12001.m09041 protein powdery mildew resistance protein PM3A, putative, expressed no original description'
33234	MDP0000298546	140.791	72.3772	209.206	2.89049	1.53132	0.00175244	'35.2'	'not assigned.unknown'	'mdp0000298546|pacid:22647964'	'moderately similar to ( 373) AT2G38680 | Symbols: | 5'-nucleotidase/ magnesium ion binding | chr2:16174011-16175873 REVERSEmoderately similar to ( 385) loc_os03g44660 12003.m09505 protein cytosolic 5-nucleotidase III, putative, expressed UMPH-1 no original description'
31711	MDP0000288096	177.625	89.964	265.286	2.9488	1.56013	0.00177481	'35.2'	'not assigned.unknown'	'mdp0000288096|pacid:22627048'	'weakly similar to ( 190) AT5G51110 | Symbols: | 4-alpha-hydroxytetrahydrobiopterin dehydratase | chr5:20778316-20779380 REVERSEweakly similar to ( 135) loc_os03g01030 12003.m05654 protein expressed protein no original description'
26556	MDP0000288901	630.626	329.592	931.66	2.8267	1.49912	0.00181396	'10.8.1'	'cell wall.pectin*esterases.PME'	'mdp0000288901|pacid:22676404'	'highly similar to ( 512) AT3G59010 | Symbols: | pectinesterase family protein | chr3:21803015-21805098 REVERSEmoderately similar to ( 431) PME2_CITSI Pectinesterase-2 precursor (EC 3.1.1.11) (Pectin methylesterase) (PE) - Citrus sinensis (Sweet orange)moderately similar to ( 404) loc_os01g21034 12001.m42984 protein pectinesterase-2 precursor, putative, expressedPectinesterase PemB PMEI PRK10531 …
44343	MDP0000243071	1521.39	730.863	2311.92	3.16327	1.66142	0.00191424	'34.1.1'	'transport.p- and v-ATPases.H+-transporting two-sector ATPase'	'mdp0000243071|pacid:22680208'	'weakly similar to ( 180) AT4G34720 | Symbols: AVA-P1, VHA-C1, ATVHA-C1 | AVA-P1; ATPase/ proton-transporting ATPase, rotational mechanism | chr4:16568223-16569165 REVERSEweakly similar to ( 181) VATL_TOBAC Vacuolar ATP synthase 16 kDa proteolipid subunit (EC 3.6.3.14) - Nicotiana tabacum (Common tobacco)weakly similar to ( 181) loc_os05g01560 12005.m083595 protein vacuolar ATP synthase 16 kDa pr…
17001	MDP0000175314	8232.64	13008.6	3456.65	0.26572	-1.91202	0.00196783	'34.9'	'transport.metabolite transporters at the mitochondrial membrane'	'mdp0000175314|pacid:22636090'	'highly similar to ( 587) AT3G08580 | Symbols: AAC1 | AAC1 (ADP/ATP CARRIER 1); ATP:ADP antiporter/ binding | chr3:2605706-2607030 REVERSEhighly similar to ( 618) ADT1_GOSHI ADP,ATP carrier protein 1, mitochondrial precursor (ADP/ATP translocase 1) (Adenine nucleotide translocator 1) (ANT 1) - Gossypium hirsutum (Upland cotton)highly similar to ( 556) loc_os02g48720 12002.m33839 protein ADP,ATP c…
51767	MDP0000308779	210.226	102.313	318.139	3.10948	1.63667	0.00232285	'35.2'	'not assigned.unknown'	'mdp0000308779|pacid:22652696'	'moderately similar to ( 472) AT3G54260 | Symbols: | unknown protein | chr3:20085097-20086745 REVERSEmoderately similar to ( 288) loc_os03g19470 12003.m07363 protein expressed proteinDUF231 no original description'
25157	MDP0000624688	132.862	40.7279	224.996	5.52436	2.46581	0.00241068	'29.2.3'	'protein.synthesis.initiation'	'mdp0000624688|pacid:22640841'	'weakly similar to ( 153) AT2G04520 | Symbols: | eukaryotic translation initiation factor 1A, putative / eIF-1A, putative / eIF-4C, putative | chr2:1574802-1575239 REVERSEweakly similar to ( 139) IF1A_WHEAT Eukaryotic translation initiation factor 1A (EIF-1A) (EIF-4C) - Triticum aestivum (Wheat)weakly similar to ( 143) loc_os02g19770 12002.m07219 protein eukaryotic translation initiation factor 1…
23221	MDP0000743595	1908.25	2936.42	880.085	0.299714	-1.73834	0.00241628	'34.1.1'	'transport.p- and v-ATPases.H+-transporting two-sector ATPase'	'mdp0000743595|pacid:22626378'	'weakly similar to ( 180) AT4G34720 | Symbols: AVA-P1, VHA-C1, ATVHA-C1 | AVA-P1; ATPase/ proton-transporting ATPase, rotational mechanism | chr4:16568223-16569165 REVERSEweakly similar to ( 181) VATL_TOBAC Vacuolar ATP synthase 16 kDa proteolipid subunit (EC 3.6.3.14) - Nicotiana tabacum (Common tobacco)weakly similar to ( 181) loc_os05g01560 12005.m083595 protein vacuolar ATP synthase 16 kDa pr…
104	MDP0000269108	356.883	532.065	181.702	0.341502	-1.55003	0.00244198	'29.3.4.3'	'protein.targeting.secretory pathway.vacuole'	'mdp0000269108|pacid:22648426'	'highly similar to ( 564) AT2G17790 | Symbols: VPS35A | VPS35A (VPS35 HOMOLOG A) | chr2:7733685-7739344 FORWARDhighly similar to ( 563) loc_os03g58700 12003.m10774 protein vacuolar protein sorting 35, putative, expressed Vps35 no original description'
5873	MDP0000803090	225.926	100.415	351.436	3.49984	1.80729	0.00260646	'35.2'	'not assigned.unknown'	'mdp0000803090|pacid:22670607'	'very weakly similar to (82.4) AT5G02020 | Symbols: | unknown protein | chr5:386999-387921 REVERSE no original description'
57007	MDP0000154190	466.903	191.265	742.541	3.88226	1.9569	0.00260761	'34.10'	'transport.nucleotides'	'mdp0000154190|pacid:22634192'	'moderately similar to ( 396) AT1G28220 | Symbols: ATPUP3 | ATPUP3; purine transmembrane transporter | chr1:9860303-9861434 REVERSEmoderately similar to ( 347) loc_os09g29239 12009.m22243 protein ATPUP3, putative, expressedTPT no original description'
24758	MDP0000287351	231.645	100.18	363.111	3.62459	1.85782	0.00303274	'20.1.7'	'stress.biotic.PR-proteins'	'mdp0000287351|pacid:22641201'	'moderately similar to ( 308) AT5G36930 | Symbols: | disease resistance protein (TIR-NBS-LRR class), putative | chr5:14567771-14571916 REVERSEvery weakly similar to (85.9) loc_os07g37950 12007.m08044 protein transmembrane receptor, putative, expressed TIR NB-ARC TIR no original description'
43188	MDP0000303124	224.132	83.7044	364.559	4.35532	2.12278	0.00360983	'35.2'	'not assigned.unknown'	'mdp0000303124|pacid:22641301'	'no original description'
26871	MDP0000192374	177.82	88.1019	267.537	3.03668	1.60249	0.00380425	'16.1.5'	'secondary metabolism.isoprenoids.terpenoids'	'mdp0000192374|pacid:22664073'	'moderately similar to ( 496) AT1G61120 | Symbols: TPS04, GES | TPS04 (TERPENE SYNTHASE 04); (E,E)-geranyllinalool synthase | chr1:22523689-22528598 FORWARDmoderately similar to ( 228) KSB_CUCMA Ent-kaurene synthase B, chloroplast precursor (EC 4.2.3.19) (KSB) - Cucurbita maxima (Pumpkin) (Winter squash)moderately similar to ( 238) loc_os02g36140 12002.m33728 protein ent-kaurene synthase B, chlor…
12915	MDP0000469627	250.163	136.848	363.477	2.65606	1.40929	0.00380911	'34.3'	'transport.amino acids'	'mdp0000469627|pacid:22658276'	'moderately similar to ( 462) AT2G42005 | Symbols: | amino acid transporter family protein | chr2:17531323-17532564 REVERSEmoderately similar to ( 407) loc_os04g47780 12004.m09721 protein amino acid transport protein, putative, expressed Aa_trans SdaC no original description'
60956	MDP0000254498	1443.36	2222.43	664.286	0.298901	-1.74226	0.00446904	'26.10'	'misc.cytochrome P450'	'mdp0000254498|pacid:22647848'	'highly similar to ( 506) AT5G36110 | Symbols: CYP716A1 | CYP716A1; electron carrier/ heme binding / iron ion binding / monooxygenase/ oxygen binding | chr5:14195377-14197613 FORWARDweakly similar to ( 197) C90D2_ORYSA Cytochrome P450 90D2 (EC 1.14.-.-) (C6-oxidase) - Oryza sativa (Rice)moderately similar to ( 288) loc_os07g33580 12007.m07618 protein taxane 10-beta-hydroxylase, putative, expresse…
42273	MDP0000096349	10121	5692.12	14549.9	2.55616	1.35398	0.00457765	'26.9'	'misc.glutathione S transferases'	'mdp0000096349|pacid:22636343'	'moderately similar to ( 271) AT2G47730 | Symbols: ATGSTF8, ATGSTF5, GST6, GSTF8 | ATGSTF8 (ARABIDOPSIS THALIANA GLUTATHIONE S-TRANSFERASE PHI 8); glutathione binding / glutathione transferase | chr2:19558213-19559266 FORWARDmoderately similar to ( 290) GSTF2_TOBAC Glutathione S-transferase APIC (EC 2.5.1.18) (GST class-phi) - Nicotiana tabacum (Common tobacco)weakly similar to ( 182) loc_os03g04…
58118	MDP0000220583	146.964	73.8527	220.076	2.97993	1.57528	0.00462256	'31.2'	'cell.division'	'mdp0000220583|pacid:22627471'	'moderately similar to ( 218) loc_os01g09020 12001.m07527 protein expressed protein no original description'
14291	MDP0000169719	435.21	202.415	668.005	3.30017	1.72254	0.00464488	'26.16'	'misc.myrosinases-lectin-jacalin'	'mdp0000169719|pacid:22642608'	'moderately similar to ( 284) AT3G53810 | Symbols: | lectin protein kinase, putative | chr3:19933153-19935186 REVERSEweakly similar to ( 135) KPRO_MAIZE Putative receptor protein kinase ZmPK1 precursor (EC 2.7.11.1) - Zea mays (Maize)moderately similar to ( 464) loc_os02g48210 12002.m09855 protein lectin-like protein kinase, putative, expressed Lectin_legB Pkinase_Tyr PTKc TyrKc Pkinase S_TKc S_T…
41362	MDP0000156058	252.154	103.121	401.186	3.89043	1.95993	0.00528883	'35.1'	'not assigned.no ontology'	'mdp0000156058|pacid:22681859'	'moderately similar to ( 436) AT2G36290 | Symbols: | hydrolase, alpha/beta fold family protein | chr2:15208867-15210768 REVERSEmoderately similar to ( 390) loc_os02g32970 12002.m08390 protein catalytic/ hydrolase, putative, expressed no original description'
5163	MDP0000165364	615.724	300.704	930.744	3.09522	1.63004	0.00549098	'10.7'	'cell wall.modification'	'mdp0000165364|pacid:22683049'	'moderately similar to ( 295) AT4G17030 | Symbols: ATEXLB1, EXPR, AT-EXPR, ATEXPR1, ATHEXP BETA 3.1 | ATEXLB1 (ARABIDOPSIS THALIANA EXPANSIN-LIKE B1) | chr4:9581817-9583181 REVERSEmoderately similar to ( 205) EXLB1_ORYSA Expansin-like B1 precursor (OsEXLB1) (Expensin-related 1) (OsEXPR1) (OsaEXPb3.1) - Oryza sativa (Rice)moderately similar to ( 205) loc_os07g31390 12007.m07408 protein expansin-re…
35285	MDP0000151711	974.874	1670.6	279.151	0.167097	-2.58124	0.00568244	'35.2'	'not assigned.unknown'	'mdp0000151711|pacid:22644313'	'weakly similar to ( 122) AT4G30010 | Symbols: | unknown protein | chr4:14672947-14673219 FORWARDvery weakly similar to (86.7) loc_os02g07910 12002.m100775 protein fiber protein Fb15, putative, expressed no original description'
30505	MDP0000535448	509.073	785.695	232.451	0.295855	-1.75704	0.00589112	'35.1'	'not assigned.no ontology'	'mdp0000535448|pacid:22621511'	'weakly similar to ( 161) AT4G27870 | Symbols: | integral membrane family protein | chr4:13878983-13882679 FORWARDweakly similar to ( 123) loc_os06g01440 12006.m04883 protein integral membrane protein, expressed no original description'
17420	MDP0000178814	630.728	358.503	902.954	2.51868	1.33267	0.00603304	'8.1.1.1'	'TCA / org transformation.TCA.pyruvate DH.E1'	'mdp0000178814|pacid:22626159'	'highly similar to ( 631) AT5G09300 | Symbols: | 2-oxoisovalerate dehydrogenase, putative / 3-methyl-2-oxobutanoate dehydrogenase, putative / branched-chain alpha-keto acid dehydrogenase E1 alpha subunit, putative | chr5:2884282-2886291 REVERSEweakly similar to ( 137) ODPA_SOLTU Pyruvate dehydrogenase E1 component subunit alpha, mitochondrial precursor (EC 1.2.4.1) (PDHE1-A) - Solanum tuberosum (…
9718	MDP0000173095	657.511	345.494	969.529	2.80621	1.48862	0.00626308	'35.2'	'not assigned.unknown'	'mdp0000173095|pacid:22680108'	'weakly similar to ( 110) AT5G21940 | Symbols: | unknown protein | chr5:7249446-7250353 REVERSE no original description'
4768	MDP0000163539	252.719	83.1922	422.246	5.07555	2.34356	0.00645565	'31.4'	'cell.vesicle transport'	'mdp0000163539|pacid:22679865'	'weakly similar to ( 129) AT2G33120 | Symbols: SAR1, VAMP722, ATVAMP722 | SAR1 (SYNAPTOBREVIN-RELATED PROTEIN 1) | chr2:14043785-14045337 REVERSEweakly similar to ( 119) loc_os07g09600 12007.m05415 protein vesicle-associated membrane protein 725, putative, expressed no original description'
60196	MDP0000310811	104.152	39.2169	169.088	4.3116	2.10822	0.00652576	'29.5.3'	'protein.degradation.cysteine protease'	'mdp0000310811|pacid:22625214'	'weakly similar to ( 121) AT3G12490 | Symbols: ATCYSB | cysteine protease inhibitor, putative / cystatin, putative | chr3:3960523-3961777 REVERSEweakly similar to ( 116) CYTI_VIGUN Cysteine proteinase inhibitor (Cystatin) - Vigna unguiculata (Cowpea)weakly similar to ( 116) loc_os01g16430 12001.m08239 protein multidomain cystatin, putative, expressed no original description'
49894	MDP0000304378	505.967	235.962	775.971	3.28854	1.71745	0.00656333	'20.1'	'stress.biotic'	'mdp0000304378|pacid:22628009'	'moderately similar to ( 372) AT3G14470 | Symbols: | disease resistance protein (NBS-LRR class), putative | chr3:4857940-4861104 FORWARDmoderately similar to ( 410) loc_os08g12740 12008.m080109 protein disease resistance protein RGA3, putative, expressed NB-ARC no original description'
4449	MDP0000264793	110.497	184.831	36.162	0.195649	-2.35366	0.00663798	'30.1'	'signalling.in sugar and nutrient physiology'	'mdp0000264793|pacid:22654738'	'moderately similar to ( 299) AT4G08950 | Symbols: EXO | EXO (EXORDIUM) | chr4:5740378-5741322 FORWARDmoderately similar to ( 271) loc_os02g52040 12002.m10235 protein phi-1-like phosphate-induced protein, putative, expressedPhi_1 no original description'
25159	MDP0000251269	147.397	81.6394	213.154	2.61092	1.38456	0.00678072	'29.5.5'	'protein.degradation.serine protease'	'mdp0000251269|pacid:22650065'	'highly similar to ( 649) AT4G17740 | Symbols: | C-terminal processing protease, putative | chr4:9867088-9869719 REVERSEmoderately similar to ( 371) loc_os02g57060 12002.m10728 protein C-terminal protease precursor, putative, expressedPrc TSPc Peptidase_S41 PRK11186 no original description'
63029	MDP0000133945	245.365	123.959	366.772	2.95883	1.56502	0.00713665	'31.4'	'cell.vesicle transport'	'mdp0000133945|pacid:22622805'	'weakly similar to ( 178) AT3G09740 | Symbols: SYP71, ATSYP71 | SYP71 (SYNTAXIN OF PLANTS 71); protein transporter | chr3:2989615-2991354 FORWARDweakly similar to ( 184) loc_os05g48020 12005.m08873 protein syntaxin 72, putative, expressed no original description'
32610	MDP0000365927	372.614	217.969	527.259	2.41896	1.27439	0.00719532	'35.2'	'not assigned.unknown'	'mdp0000365927|pacid:22659777'	'weakly similar to ( 158) AT5G13190 | Symbols: | INVOLVED IN: biological_process unknown; LOCATED IN: cellular_component unknown; EXPRESSED IN: 24 plant structures; EXPRESSED DURING: 15 growth stages; CONTAINS InterPro DOMAIN/s: LPS-induced tumor necrosis factor alpha factor (InterPro:IPR006629); Has 21 Blast hits to 21 proteins in 10 species: Archae - 0; Bacteria - 0; Metazoa - 2; Fungi - 0; Pla…
14913	MDP0000277725	102.191	47.6254	156.757	3.29147	1.71873	0.00738089	'20.1'	'stress.biotic'	'mdp0000277725|pacid:22635606'	'highly similar to ( 525) AT3G14470 | Symbols: | disease resistance protein (NBS-LRR class), putative | chr3:4857940-4861104 FORWARDmoderately similar to ( 305) loc_os05g41290 12005.m08304 protein disease resistance RPP13-like protein 1, putative, expressed NB-ARC no original description'
8036	MDP0000344010	101.968	158.388	45.5482	0.287573	-1.798	0.00748272	'35.2'	'not assigned.unknown'	'mdp0000344010|pacid:22635757'	'no original description'
24461	MDP0000188194	216.989	103.015	330.963	3.21277	1.68382	0.00753839	'33.99'	'development.unspecified'	'mdp0000188194|pacid:22625927'	'weakly similar to ( 147) AT3G63210 | Symbols: MARD1 | MARD1 | chr3:23354019-23354906 REVERSEweakly similar to ( 115) loc_os03g46260 12003.m101430 protein expressed protein no original description'
21457	MDP0000238881	279.555	106.82	452.291	4.23416	2.08207	0.00757557	'17.5.1'	'hormone metabolism.ethylene.synthesis-degradation'	'mdp0000238881|pacid:22670691'	'moderately similar to ( 433) AT1G06620 | Symbols: | 2-oxoglutarate-dependent dioxygenase, putative | chr1:2025618-2027094 FORWARDmoderately similar to ( 381) DV4H_CATRO Desacetoxyvindoline 4-hydroxylase (EC 1.14.11.20) - Catharanthus roseus (Rosy periwinkle) (Madagascar periwinkle)moderately similar to ( 323) loc_os04g10350 12004.m06287 protein 1-aminocyclopropane-1-carboxylate oxidase, putative…
19460	MDP0000249728	227.351	90.1252	364.577	4.04523	2.01622	0.00783013	'20.1.7'	'stress.biotic.PR-proteins'	'mdp0000249728|pacid:22651537'	'moderately similar to ( 221) AT4G12010 | Symbols: | disease resistance protein (TIR-NBS-LRR class), putative | chr4:7197325-7201393 REVERSEvery weakly similar to (92.0) loc_os08g10440 12008.m05177 protein NBS-LRR disease resistance protein, putative, expressed NB-ARC no original description'
56890	MDP0000221246	135.936	216.043	55.8294	0.258418	-1.95222	0.00819983	'35.2'	'not assigned.unknown'	'mdp0000221246|pacid:22676123'	'no original description'
49952	MDP0000748262	1920.47	817.473	3023.47	3.69856	1.88696	0.00823769	'31.1'	'cell.organisation'	'mdp0000748262|pacid:22655324'	'moderately similar to ( 400) AT1G35720 | Symbols: ANNAT1, OXY5, ATOXY5 | ANNAT1 (ANNEXIN ARABIDOPSIS 1); ATP binding / calcium ion binding / calcium-dependent phospholipid binding / copper ion binding / peroxidase/ protein homodimerization | chr1:13225304-13226939 FORWARDmoderately similar to ( 313) ANX4_FRAAN Annexin-like protein RJ4 - Fragaria ananassa (Strawberry)moderately similar to ( 379) …
46155	MDP0000140513	203.716	298.603	108.829	0.364461	-1.45616	0.00832206	'35.2'	'not assigned.unknown'	'mdp0000140513|pacid:22654480'	'no original description'
9930	MDP0000272795	107.467	48.1956	166.739	3.45963	1.79062	0.00841822	'33.99'	'development.unspecified'	'mdp0000272795|pacid:22640544'	'weakly similar to ( 154) AT5G66170 | Symbols: | FUNCTIONS IN: molecular_function unknown; INVOLVED IN: aging; LOCATED IN: cellular_component unknown; EXPRESSED IN: 22 plant structures; EXPRESSED DURING: 11 growth stages; CONTAINS InterPro DOMAIN/s: Rhodanese-like (InterPro:IPR001763); BEST Arabidopsis thaliana protein match is: unknown protein (TAIR:AT2G17850.1); Has 730 Blast hits to 728 protei…
35196	MDP0000869980	471.24	682.48	260	0.380963	-1.39228	0.00865565	'26.22'	'misc.short chain dehydrogenase/reductase (SDR)'	'mdp0000869980|pacid:22643078'	'moderately similar to ( 389) AT4G03140 | Symbols: | binding / catalytic/ oxidoreductase | chr4:1392191-1393662 FORWARDmoderately similar to ( 206) TS2_MAIZE Sex determination protein tasselseed-2 - Zea mays (Maize)moderately similar to ( 282) loc_os07g46920 12007.m08909 protein sex determination protein tasselseed-2, putative, expressed fabG fabG PRK06172 PRK07479 PRK06138 PRK06057 PRK07067 fabG…
47589	MDP0000153609	116.197	177.351	55.0429	0.310362	-1.68798	0.00884926	'34.9'	'transport.metabolite transporters at the mitochondrial membrane'	'mdp0000153609|pacid:22676984'	'moderately similar to ( 490) AT1G74240 | Symbols: | mitochondrial substrate carrier family protein | chr1:27917437-27919987 FORWARDmoderately similar to ( 489) loc_os03g11510 12003.m06603 protein mitochondrial carrier YMR166C, putative, expressed Mito_carr no original description'
4280	MDP0000418263	220.222	349.553	90.8904	0.260019	-1.94331	0.0090505	'29.3.3'	'protein.targeting.chloroplast'	'mdp0000418263|pacid:22666625'	'nearly identical (1237) AT3G46740 | Symbols: TOC75-III | TOC75-III (TRANSLOCON AT THE OUTER ENVELOPE MEMBRANE OF CHLOROPLASTS 75-III); P-P-bond-hydrolysis-driven protein transmembrane transporter | chr3:17216104-17219296 REVERSEnearly identical (1194) TOC75_PEA Protein TOC75, chloroplast precursor (75 kDa translocon at the outer-envelope-membrane of chloroplasts) (Import intermediate associated …
14129	MDP0000121897	138.639	59.2007	218.078	3.68371	1.88116	0.00907394	'23.3.1.1'	'nucleotide metabolism.salvage.phosphoribosyltransferases.aprt'	'mdp0000121897|pacid:22633365'	'moderately similar to ( 203) AT1G27450 | Symbols: APT1, ATAPT1 | APT1 (ADENINE PHOSPHORIBOSYL TRANSFERASE 1); adenine phosphoribosyltransferase | chr1:9532421-9533807 FORWARDweakly similar to ( 187) APT1_WHEAT Adenine phosphoribosyltransferase 1 (EC 2.4.2.7) (APRT 1) - Triticum aestivum (Wheat)weakly similar to ( 188) loc_os12g39860 12012.m07770 protein adenine phosphoribosyltransferase 1, putat…
5259	MDP0000157639	684.455	352.388	1016.52	2.88466	1.5284	0.00919339	'27.3.99'	'RNA.regulation of transcription.unclassified'	'mdp0000157639|pacid:22669927'	'weakly similar to ( 167) AT3G48440 | Symbols: | zinc finger (CCCH-type) family protein | chr3:17941402-17943576 FORWARDweakly similar to ( 106) ZFNL_PEA Zinc finger CCCH domain-containing protein ZFN-like - Pisum sativum (Garden pea)weakly similar to ( 107) loc_os12g21700 12012.m06015 protein zinc finger CCCH type domain-containing protein ZFN-like, putative, expressed no original description'
22199	MDP0000156208	141.509	42.3032	240.715	5.69023	2.50849	0.0092912	'26.12'	'misc.peroxidases'	'mdp0000156208|pacid:22637623'	'moderately similar to ( 347) AT5G17820 | Symbols: | peroxidase 57 (PER57) (P57) (PRXR10) | chr5:5888195-5890101 REVERSEmoderately similar to ( 260) PER2_ARAHY Cationic peroxidase 2 precursor (EC 1.11.1.7) (PNPC2) - Arachis hypogaea (Peanut)moderately similar to ( 264) loc_os03g02939 12003.m101094 protein cationic peroxidase 2 precursor, putative, expressedsecretory_peroxidase plant_peroxidase pe…
3097	MDP0000165586	310.887	138.949	482.825	3.47484	1.79695	0.00946455	'27.1'	'RNA.processing'	'mdp0000165586|pacid:22651669'	'highly similar to ( 501) AT1G60170 | Symbols: emb1220 | emb1220 (embryo defective 1220) | chr1:22193008-22195177 FORWARDhighly similar to ( 553) loc_os04g46890 12004.m101611 protein pre-mRNA-splicing factor 31, putative, expressed SIK1 Nop NOSIC no original description'
31898	MDP0000251344	966.209	539.984	1392.43	2.57866	1.36662	0.00952296	'21.1'	'redox.thioredoxin'	'mdp0000251344|pacid:22682514'	'moderately similar to ( 486) AT2G17420 | Symbols: NTRA, ATNTRA, NTR2 | NTRA (NADPH-DEPENDENT THIOREDOXIN REDUCTASE A); thioredoxin-disulfide reductase | chr2:7564357-7566219 FORWARDmoderately similar to ( 450) loc_os02g48290 12002.m09863 protein thioredoxin reductase 2, putative, expressed TrxB PRK10262 Pyr_redox_2 AhpF PRK12831 PRK11749 Lpd no original description'
58303	MDP0000888095	135.382	42.7897	227.975	5.3278	2.41354	0.0097177	'26.2'	'misc.UDP glucosyl and glucoronyl transferases'	'mdp0000888095|pacid:22653213'	'moderately similar to ( 370) AT5G12890 | Symbols: | UDP-glucoronosyl/UDP-glucosyl transferase family protein | chr5:4069658-4071124 REVERSEweakly similar to ( 171) ZOX_PHAVU Zeatin O-xylosyltransferase (EC 2.4.2.40) (Zeatin O-beta-D-xylosyltransferase) - Phaseolus vulgaris (Kidney bean) (French bean)moderately similar to ( 337) loc_os04g42690 12004.m09234 protein cytokinin-O-glucosyltransferase …
63114	MDP0000229364	6696.73	2868.67	10524.8	3.66888	1.87534	0.00996297	'27.1.19'	'RNA.processing.ribonucleases'	'mdp0000229364|pacid:22634279'	'weakly similar to ( 157) MAL11_MALDO Major allergen Mal d 1 (Mal d I) - Malus domestica (Apple) (Malus sylvestris)Bet_v_I no original description'
9289	MDP0000136009	178.552	91.7424	265.361	2.89246	1.5323	0.0100164	'35.1'	'not assigned.no ontology'	'mdp0000136009|pacid:22651296'	'very weakly similar to (83.2) AT3G22435 | Symbols: | XS domain-containing protein | chr3:7956249-7957605 FORWARDweakly similar to ( 117) loc_os11g37070 12011.m07555 protein expressed protein no original description'
7226	MDP0000568498	233.893	118.604	349.182	2.94409	1.55782	0.0100462	'17.2.3'	'hormone metabolism.auxin.induced-regulated-responsive-activated'	'mdp0000568498|pacid:22629147'	'highly similar to ( 857) AT2G47750 | Symbols: GH3.9 | GH3.9 (PUTATIVE INDOLE-3-ACETIC ACID-AMIDO SYNTHETASE GH3.9) | chr2:19560307-19562974 REVERSEhighly similar to ( 800) GH311_ORYSA Probable indole-3-acetic acid-amido synthetase GH3.11 (EC 6.3.2.-) (Auxin-responsive GH3-like protein 11) (OsGH3-11) - Oryza sativa (Rice)highly similar to ( 800) loc_os07g47490 12007.m079782 protein indole-3-aceti…
44862	MDP0000243167	465.609	663.253	267.965	0.404017	-1.30751	0.0100976	'35.2'	'not assigned.unknown'	'mdp0000243167|pacid:22621234'	'no original description'
35908	MDP0000576682	101.073	43.0249	159.122	3.69837	1.88689	0.0102161	'11.1.8'	'lipid metabolism.FA synthesis and FA elongation.acyl coa ligase'	'mdp0000576682|pacid:22625655'	'highly similar to ( 717) AT1G66120 | Symbols: | acyl-activating enzyme 11 (AAE11) | chr1:24612640-24614690 FORWARDweakly similar to ( 166) 4CL1_TOBAC 4-coumarate--CoA ligase 1 (EC 6.2.1.12) (4CL 1) (4-coumaroyl-CoA synthase 1) - Nicotiana tabacum (Common tobacco)highly similar to ( 724) loc_os03g03790 12003.m05911 protein acyl-activating enzyme 11, putative, expressed PRK08162 CaiC PRK08316 PRK0…
45070	MDP0000304584	150.144	83.0504	217.238	2.61574	1.38722	0.0105027	'35.1'	'not assigned.no ontology'	'mdp0000304584|pacid:22644379'	'highly similar to ( 550) AT3G13340 | Symbols: | WD-40 repeat family protein | chr3:4332370-4334603 FORWARDmoderately similar to ( 260) ZFNL1_ORYSA Zinc finger CCCH domain-containing protein ZFN-like 1 - Oryza sativa (Rice)highly similar to ( 503) loc_os02g48964 12002.m09930 protein WD-repeat protein-like, putative, expressed WD40 no original description'
6823	MDP0000899351	653.303	932.939	373.666	0.400525	-1.32003	0.0106148	'17.6.1'	'hormone metabolism.gibberelin.synthesis-degradation'	'mdp0000899351|pacid:22662999'	'moderately similar to ( 306) AT1G52800 | Symbols: | oxidoreductase, 2OG-Fe(II) oxygenase family protein | chr1:19664044-19665362 FORWARDweakly similar to ( 178) loc_os08g32170 12008.m07211 protein oxidoreductase, putative, expressed PcbC no original description'
45496	MDP0000259862	222.841	359.025	86.6566	0.241367	-2.0507	0.0106738	'20.1'	'stress.biotic'	'mdp0000259862|pacid:22657254'	'weakly similar to ( 107) AT3G14460 | Symbols: | disease resistance protein (NBS-LRR class), putative | chr3:4851990-4856264 REVERSEweakly similar to ( 150) loc_os06g47800 12006.m09306 protein disease resistance protein RGA3, putative, expressed NB-ARC no original description'
36624	MDP0000319624	1023.08	556.798	1489.36	2.67486	1.41946	0.0108379	'31.1'	'cell.organisation'	'mdp0000319624|pacid:22624623'	'moderately similar to ( 323) AT2G38760 | Symbols: ANNAT3 | ANNAT3 (ANNEXIN ARABIDOPSIS 3); calcium ion binding / calcium-dependent phospholipid binding | chr2:16201086-16202490 FORWARDmoderately similar to ( 246) ANX4_FRAAN Annexin-like protein RJ4 - Fragaria ananassa (Strawberry)moderately similar to ( 272) loc_os05g31760 12005.m07410 protein annexin-like protein RJ4, putative, expressed no ori…
7619	MDP0000164941	143.113	75.8823	210.343	2.77196	1.47091	0.0108976	'35.2'	'not assigned.unknown'	'mdp0000164941|pacid:22650539'	'no original description'
24339	MDP0000931198	145.939	30.322	261.555	8.62593	3.10868	0.0112154	'35.2'	'not assigned.unknown'	'mdp0000931198|pacid:22644846'	'highly similar to ( 783) AT5G13210 | Symbols: | CONTAINS InterPro DOMAIN/s: Uncharacterized conserved protein UCP015417, vWA (InterPro:IPR011205), von Willebrand factor, type A (InterPro:IPR002035); BEST Arabidopsis thaliana protein match is: unknown protein (TAIR:AT3G24780.1); Has 250 Blast hits to 233 proteins in 28 species: Archae - 0; Bacteria - 8; Metazoa - 0; Fungi - 23; Plants - 45; Virus…
19844	MDP0000021376	2707.46	1493.46	3921.46	2.62575	1.39273	0.0112225	'10.1.2'	'cell wall.precursor synthesis.UGE'	'mdp0000021376|pacid:22670703'	'moderately similar to ( 379) AT1G12780 | Symbols: UGE1 | UGE1 (UDP-D-glucose/UDP-D-galactose 4-epimerase 1); UDP-glucose 4-epimerase/ protein dimerization | chr1:4356124-4358120 REVERSEmoderately similar to ( 373) GALE1_PEA UDP-glucose 4-epimerase (EC 5.1.3.2) (Galactowaldenase) (UDP-galactose 4-epimerase) - Pisum sativum (Garden pea)moderately similar to ( 275) loc_os09g35800 12009.m06531 prote…
9772	MDP0000362286	128.018	60.5441	195.492	3.22892	1.69105	0.01148	'33.99'	'development.unspecified'	'mdp0000362286|pacid:22668431'	'weakly similar to ( 120) AT1G28330 | Symbols: | DYL1 (DORMANCY-ASSOCIATED PROTEIN-LIKE 1) | chr1:9934134-9935216 REVERSEweakly similar to ( 140) 12KD_FRAAN Auxin-repressed 12.5 kDa protein - Fragaria ananassa (Strawberry)weakly similar to ( 107) loc_os11g44810 12011.m28867 protein auxin-repressed 12.5 kDa protein, putative, expressedAuxin_repressed no original description'
5409	MDP0000533638	6662.4	2781.2	10543.6	3.79102	1.92259	0.0119193	'27.1.19'	'RNA.processing.ribonucleases'	'mdp0000533638|pacid:22642690'	'moderately similar to ( 228) MAL12_MALDO Major allergen Mal d 1 (Mal d I) (AP15) - Malus domestica (Apple) (Malus sylvestris)very weakly similar to (96.7) loc_os03g18850 12003.m07305 protein pathogenesis-related protein 1, putative, expressedBet_v_I no original description'
44815	MDP0000903511	157.002	76.7038	237.3	3.09372	1.62934	0.0120563	'33.99'	'development.unspecified'	'mdp0000903511|pacid:22620561'	'very weakly similar to (94.4) AT5G49120 | Symbols: | senescence-associated protein-related | chr5:19908800-19909332 REVERSE no original description'
43451	MDP0000208617	676.335	364.94	987.729	2.70655	1.43646	0.0125195	'35.2'	'not assigned.unknown'	'mdp0000208617|pacid:22641016'	'moderately similar to ( 393) AT1G61740 | Symbols: | unknown protein | chr1:22798365-22801020 REVERSEmoderately similar to ( 287) loc_os01g57710 12001.m150744 protein expressed protein no original description'
6395	MDP0000161249	277.382	130.869	423.895	3.23908	1.69558	0.01262	'17.5.2'	'hormone metabolism.ethylene.signal transduction'	'mdp0000161249|pacid:22659909'	'weakly similar to ( 141) AT5G07580 | Symbols: | DNA binding / transcription factor | chr5:2399525-2400349 FORWARDweakly similar to ( 127) ERF5_NICSY Ethylene-responsive transcription factor 5 (Ethylene-responsive element-binding factor 5 homolog) (EREBP-4) (NsERF4) - Nicotiana sylvestris (Wood tobacco)weakly similar to ( 115) loc_os10g41330 12010.m06897 protein ethylene-responsive transcription …
26765	MDP0000583260	147.87	224.59	71.1513	0.316806	-1.65833	0.0130091	'35.2'	'not assigned.unknown'	'mdp0000583260|pacid:22651859'	'moderately similar to ( 323) AT3G30380 | Symbols: | INVOLVED IN: biological_process unknown; LOCATED IN: cellular_component unknown; EXPRESSED IN: 21 plant structures; EXPRESSED DURING: 12 growth stages; CONTAINS InterPro DOMAIN/s: Alpha/beta hydrolase fold-1 (InterPro:IPR000073); BEST Arabidopsis thaliana protein match is: unknown protein (TAIR:AT3G01690.1). | chr3:11974424-11976571 FORWARDmode…
31835	MDP0000288608	215.514	118.14	312.888	2.64844	1.40514	0.0130748	'33.99'	'development.unspecified'	'mdp0000288608|pacid:22659733'	'moderately similar to ( 354) AT1G71840 | Symbols: | transducin family protein / WD-40 repeat family protein | chr1:27022424-27024380 FORWARDmoderately similar to ( 302) loc_os03g48090 12003.m09820 protein vegetatible incompatibility protein HET-E-1, putative, expressed WD40 COG2319 no original description'
58344	MDP0000220007	270.193	144.081	396.305	2.75057	1.45973	0.013274	'29.3.4.3'	'protein.targeting.secretory pathway.vacuole'	'mdp0000220007|pacid:22658298'	'moderately similar to ( 372) AT5G04920 | Symbols: | vacuolar protein sorting 36 family protein / VPS36 family protein | chr5:1439172-1441545 REVERSEmoderately similar to ( 290) loc_os01g59800 12001.m43505 protein vacuolar protein sorting protein 36, putative, expressed EAP30 no original description'
4246	MDP0000256055	272.496	141.375	403.616	2.85494	1.51346	0.0134873	'20.1.7'	'stress.biotic.PR-proteins'	'mdp0000256055|pacid:22625168'	'weakly similar to ( 102) AT5G41550 | Symbols: | disease resistance protein (TIR-NBS-LRR class), putative | chr5:16617232-16620785 REVERSE no original description'
25640	MDP0000124655	394.224	229.358	559.09	2.43764	1.28548	0.0135239	'29.4'	'protein.postranslational modification'	'mdp0000124655|pacid:22682025'	'highly similar to ( 600) AT3G19420 | Symbols: ATPEN2 | ATPEN2 (ARABIDOPSIS THALIANA PTEN 2); phosphatase/ protein tyrosine phosphatase | chr3:6731824-6735354 FORWARDhighly similar to ( 603) loc_os12g21890 12012.m06033 protein phosphoprotein phosphatase, putative, expressed no original description'
19495	MDP0000565195	118.839	176.932	60.7457	0.343328	-1.54234	0.0135614	'30.2.11'	'signalling.receptor kinases.leucine rich repeat XI'	'mdp0000565195|pacid:22624518'	'moderately similar to ( 324) AT5G20480 | Symbols: EFR | EFR (EF-TU RECEPTOR); ATP binding / kinase/ protein serine/threonine kinase | chr5:6922497-6925679 FORWARDmoderately similar to ( 215) RPK1_IPONI Receptor-like protein kinase precursor (EC 2.7.11.1) - Ipomoea nil (Japanese morning glory) (Pharbitis nil)moderately similar to ( 325) loc_os11g36090 12011.m07461 protein receptor kinase-like pro…
54058	MDP0000225038	279.523	462.623	96.4238	0.208428	-2.26238	0.0137306	'35.2'	'not assigned.unknown'	'mdp0000225038|pacid:22634171'	'no original description'
12162	MDP0000387639	189.991	99.542	280.439	2.8173	1.49431	0.0138055	'26.11'	'misc.alcohol dehydrogenases'	'mdp0000387639|pacid:22645091'	'moderately similar to ( 374) AT1G77120 | Symbols: ADH1, ADH, ATADH, ATADH1 | ADH1 (ALCOHOL DEHYDROGENASE 1); alcohol dehydrogenase | chr1:28975509-28977216 FORWARDmoderately similar to ( 437) ADH_MALDO Alcohol dehydrogenase (EC 1.1.1.1) - Malus domestica (Apple) (Malus sylvestris)moderately similar to ( 384) loc_os11g10480 12011.m28756 protein alcohol dehydrogenase 1, putative, expressed AdhC Ad…
58910	MDP0000739959	587.905	300.788	875.022	2.9091	1.54057	0.0140328	'16.2'	'secondary metabolism.phenylpropanoids'	'mdp0000739959|pacid:22647625'	'moderately similar to ( 414) AT4G31910 | Symbols: | transferase family protein | chr4:15441125-15443696 FORWARDweakly similar to ( 121) HCBT1_DIACA Anthranilate N-benzoyltransferase protein 1 (EC 2.3.1.144) (Anthranilate N-hydroxycinnamoyl/benzoyltransferase 1) - Dianthus caryophyllus (Carnation) (Clove pink)weakly similar to ( 134) loc_os11g31090 12011.m07014 protein transferase, putative, expr…
32609	MDP0000324144	3269.53	1902.06	4636.99	2.43788	1.28563	0.0141588	'29.4.1.57'	'protein.postranslational modification.kinase.receptor like cytoplasmatic kinase VII'	'mdp0000324144|pacid:22639251'	'highly similar to ( 620) AT1G15740 | Symbols: | leucine-rich repeat family protein | chr1:5411509-5414544 FORWARDhighly similar to ( 645) loc_os04g42470 12004.m35374 protein regulatory subunit, putative, expressed no original description'
47173	MDP0000583305	3405.98	2186.36	4625.6	2.11566	1.08111	0.0142559	'35.2'	'not assigned.unknown'	'mdp0000583305|pacid:22669879'	'no original description'
15938	MDP0000602757	297.076	182.357	411.796	2.25818	1.17516	0.014527	'35.2'	'not assigned.unknown'	'mdp0000602757|pacid:22657791'	'weakly similar to ( 158) AT5G62280 | Symbols: | unknown protein | chr5:25017165-25017985 FORWARDDUF1442 no original description'
4412	MDP0000527355	4916.63	2923.89	6909.38	2.36308	1.24067	0.015051	'20.1'	'stress.biotic'	'mdp0000527355|pacid:22647028'	'moderately similar to ( 484) AT1G05850 | Symbols: POM1, ERH2, ELP1, CTL1, ELP, HOT2, ATCTL1 | POM1 (POM-POM1); chitinase | chr1:1766833-1768117 REVERSEweakly similar to ( 184) CHI2_BRANA Endochitinase CH25 precursor (EC 3.2.1.14) - Brassica napus (Rape)moderately similar to ( 432) loc_os09g32080 12009.m060024 protein endochitinase A2 precursor, putative, expressed chitinase_glyco_hydro_19 Glyco_…
37691	MDP0000127501	3418.15	1882.01	4954.29	2.63245	1.39641	0.0152331	'10.1.2'	'cell wall.precursor synthesis.UGE'	'mdp0000127501|pacid:22662089'	'highly similar to ( 539) AT1G12780 | Symbols: UGE1 | UGE1 (UDP-D-glucose/UDP-D-galactose 4-epimerase 1); UDP-glucose 4-epimerase/ protein dimerization | chr1:4356124-4358120 REVERSEhighly similar to ( 529) GALE1_PEA UDP-glucose 4-epimerase (EC 5.1.3.2) (Galactowaldenase) (UDP-galactose 4-epimerase) - Pisum sativum (Garden pea)moderately similar to ( 452) loc_os09g35800 12009.m06531 protein UDP-g…
33815	MDP0000299680	500.382	313.687	687.076	2.19032	1.13114	0.0155117	'35.2'	'not assigned.unknown'	'mdp0000299680|pacid:22650289'	'no original description'
62972	MDP0000318036	331.917	126.362	537.472	4.25343	2.08863	0.0155939	'33.2'	'development.late embryogenesis abundant'	'mdp0000318036|pacid:22640958'	'no original description'
38617	MDP0000460294	161.121	86.5072	235.735	2.72503	1.44627	0.0158723	'26.2'	'misc.UDP glucosyl and glucoronyl transferases'	'mdp0000460294|pacid:22661866'	'moderately similar to ( 385) AT1G22360 | Symbols: AtUGT85A2 | AtUGT85A2 (UDP-glucosyl transferase 85A2); UDP-glycosyltransferase/ glucuronosyltransferase/ transferase, transferring glycosyl groups | chr1:7895068-7897527 REVERSEmoderately similar to ( 332) loc_os02g36840 12002.m08771 protein cytokinin-O-glucosyltransferase 2, putative, expressed no original description'
51599	MDP0000142666	138.861	80.6149	197.108	2.44506	1.28987	0.0162116	'35.2'	'not assigned.unknown'	'mdp0000142666|pacid:22652965'	'no original description'
9568	MDP0000060059	583.041	237.112	928.969	3.91785	1.97006	0.0162176	'29.4'	'protein.postranslational modification'	'mdp0000060059|pacid:22681612'	'highly similar to ( 728) AT4G24400 | Symbols: CIPK8, PKS11 | CIPK8 (CBL-INTERACTING PROTEIN KINASE 8); kinase/ protein kinase | chr4:12617379-12620443 FORWARDmoderately similar to ( 492) CIPK1_ORYSA CIPK-like protein 1 (EC 2.7.11.1) (OsCK1) - Oryza sativa (Rice)highly similar to ( 694) loc_os01g35184 12001.m150616 protein CBL-interacting serine/threonine-protein kinase 24, putative, expressed S_…
3336	MDP0000811808	3378.45	5035.67	1721.24	0.34181	-1.54873	0.0162911	'10.5.5'	'cell wall.cell wall proteins.RGP'	'mdp0000811808|pacid:22662474'	'weakly similar to ( 162) AT3G08900 | Symbols: RGP3, RGP | RGP3 (REVERSIBLY GLYCOSYLATED POLYPEPTIDE 3); transferase, transferring hexosyl groups | chr3:2708347-2709714 REVERSEweakly similar to ( 172) UPTG2_SOLTU Alpha-1,4-glucan-protein synthase [UDP-forming] 2 (EC 2.4.1.112) (UDP-glucose:protein transglucosylase 2) (UPTG 2) - Solanum tuberosum (Potato)weakly similar to ( 173) loc_os07g41360 120…
9775	MDP0000362288	112.353	50.106	174.601	3.48462	1.801	0.0163978	'35.2'	'not assigned.unknown'	'mdp0000362288|pacid:22629333'	'no original description'
1997	MDP0000119162	319.987	178.275	461.699	2.58981	1.37284	0.01648	'33.99'	'development.unspecified'	'mdp0000119162|pacid:22626566'	'moderately similar to ( 372) AT3G12090 | Symbols: TET6 | TET6 (TETRASPANIN6) | chr3:3852326-3853714 REVERSEmoderately similar to ( 341) loc_os05g03530 12005.m27685 protein senescence-associated protein-like, putative, expressedTetraspannin no original description'
52528	MDP0000945764	1911.33	1216.55	2606.11	2.14221	1.0991	0.0166701	'35.2'	'not assigned.unknown'	'mdp0000945764|pacid:22672285'	'no original description'
61049	MDP0000521305	122.005	65.8662	178.143	2.70463	1.43543	0.0167144	'27.3.99'	'RNA.regulation of transcription.unclassified'	'mdp0000521305|pacid:22633836'	'highly similar to ( 657) AT2G44020 | Symbols: | mitochondrial transcription termination factor-related / mTERF-related | chr2:18217737-18219260 REVERSEhighly similar to ( 561) loc_os02g54200 12002.m33467 protein mTERF family protein, expressed mTERF no original description'
8248	MDP0000361511	276.402	151.159	401.644	2.6571	1.40985	0.0174077	'26.21'	'misc.protease inhibitor/seed storage/lipid transfer protein (LTP) family protein'	'mdp0000361511|pacid:22652816'	'weakly similar to ( 112) AT3G22142 | Symbols: | structural constituent of cell wall | chr3:7803604-7808046 REVERSEvery weakly similar to (98.6) loc_os06g07220 12006.m05445 protein 36.4 kDa proline-rich protein, putative, expressedHPS_like no original description'
8877	MDP0000166935	294.582	187.576	401.587	2.14093	1.09824	0.017708	'35.2'	'not assigned.unknown'	'mdp0000166935|pacid:22622207'	'moderately similar to ( 353) AT5G46220 | Symbols: | unknown protein | chr5:18738827-18741964 FORWARDmoderately similar to ( 326) loc_os01g11220 12001.m07741 protein EMB2756, putative, expressedDUF616 no original description'
45561	MDP0000208213	679.511	252.312	1106.71	4.38628	2.133	0.0181527	'26.12'	'misc.peroxidases'	'mdp0000208213|pacid:22624817'	'moderately similar to ( 416) AT5G66390 | Symbols: | peroxidase 72 (PER72) (P72) (PRXR8) | chr5:26516063-26517329 REVERSEmoderately similar to ( 231) PER1_ARAHY Cationic peroxidase 1 precursor (EC 1.11.1.7) (PNPC1) - Arachis hypogaea (Peanut)moderately similar to ( 394) loc_os01g15830 12001.m08181 protein peroxidase 72 precursor, putative, expressedsecretory_peroxidase plant_peroxidase peroxidase…
10288	MDP0000121043	208.702	327.472	89.9324	0.274626	-1.86446	0.0186161	'33.99'	'development.unspecified'	'mdp0000121043|pacid:22655218'	'weakly similar to ( 144) AT5G55240 | Symbols: | caleosin-related family protein / embryo-specific protein, putative | chr5:22405963-22407158 FORWARDweakly similar to ( 123) loc_os04g43170 12004.m101809 protein caleosin 1, putative, expressedCaleosin no original description'
40992	MDP0000194993	148.17	224.651	71.6888	0.319112	-1.64786	0.018982	'24.3'	'Biodegradation of Xenobiotics.3-hydroxybutyryl-CoA dehydrogenase'	'mdp0000194993|pacid:22620404'	'moderately similar to ( 466) AT3G15290 | Symbols: | 3-hydroxybutyryl-CoA dehydrogenase, putative | chr3:5145054-5146613 FORWARDweakly similar to ( 134) MFP_ORYSA Peroxisomal fatty acid beta-oxidation multifunctional protein (MFP) [Includes: Enoyl-CoA hydratase (EC 4.2.1.17); 3-2-trans-enoyl-CoA isomerase (EC 5.3.3.8); 3-hydroxybutyryl-CoA epimerase (EC 5.1.2.3); 3-hydroxyacyl-CoA dehydrogenase (…
39230	MDP0000550058	100.43	61.385	139.474	2.27212	1.18404	0.0197052	'35.2'	'not assigned.unknown'	'mdp0000550058|pacid:22669509'	'weakly similar to ( 107) AT1G01550 | Symbols: BPS1 | BPS1 (BYPASS 1) | chr1:200526-201575 FORWARDweakly similar to ( 119) loc_os10g36950 12010.m06496 protein expressed protein no original description'
46196	MDP0000129576	290.729	120.621	460.836	3.82053	1.93377	0.0197435	'24.3'	'Biodegradation of Xenobiotics.3-hydroxybutyryl-CoA dehydrogenase'	'mdp0000129576|pacid:22676742'	'moderately similar to ( 466) AT3G15290 | Symbols: | 3-hydroxybutyryl-CoA dehydrogenase, putative | chr3:5145054-5146613 FORWARDweakly similar to ( 134) MFP_ORYSA Peroxisomal fatty acid beta-oxidation multifunctional protein (MFP) [Includes: Enoyl-CoA hydratase (EC 4.2.1.17); 3-2-trans-enoyl-CoA isomerase (EC 5.3.3.8); 3-hydroxybutyryl-CoA epimerase (EC 5.1.2.3); 3-hydroxyacyl-CoA dehydrogenase (…
59733	MDP0000411393	181.041	101.858	260.224	2.55476	1.35319	0.0200667	'27.3.22'	'RNA.regulation of transcription.HB,Homeobox transcription factor family'	'mdp0000411393|pacid:22631224'	'highly similar to ( 574) AT1G73360 | Symbols: HDG11, EDT1, ATHDG11 | HDG11 (HOMEODOMAIN GLABROUS 11); DNA binding / transcription factor | chr1:27578893-27581820 REVERSEhighly similar to ( 501) loc_os06g10600 12006.m05778 protein DNA binding protein, putative, expressedSTART START START no original description'
50335	MDP0000207774	1260.57	1815.79	705.357	0.388457	-1.36417	0.020186	'30.2.11'	'signalling.receptor kinases.leucine rich repeat XI'	'mdp0000207774|pacid:22624138'	'highly similar to ( 502) AT3G20820 | Symbols: | leucine-rich repeat family protein | chr3:7280930-7282027 FORWARDweakly similar to ( 137) PGIP1_ORYSA Polygalacturonase inhibitor 1 precursor (Polygalacturonase-inhibiting protein) (Floral organ regulator 1) - Oryza sativa (Rice)moderately similar to ( 373) loc_os08g39550 12008.m07936 protein polygalacturonase inhibitor 2 precursor, putative, expre…
90	MDP0000145064	2276.66	3358.19	1195.12	0.355884	-1.49052	0.020231	'13.1.6.1.1'	'amino acid metabolism.synthesis.aromatic aa.chorismate.3-deoxy-D-arabino-heptulosonate 7-phosphate synthase'	'mdp0000145064|pacid:22654215'	'highly similar to ( 680) AT1G22410 | Symbols: | 2-dehydro-3-deoxyphosphoheptonate aldolase, putative / 3-deoxy-D-arabino-heptulosonate 7-phosphate synthase, putative / DAHP synthetase, putative | chr1:7912120-7914742 FORWARDhighly similar to ( 687) AROF_TOBAC Phospho-2-dehydro-3-deoxyheptonate aldolase 1, chloroplast precursor (EC 2.5.1.54) (Phospho-2-keto-3-deoxyheptonate aldolase 1) (DAHP synt…
62590	MDP0000010597	178.326	85.1091	271.543	3.19052	1.67379	0.0203132	'26.10'	'misc.cytochrome P450'	'mdp0000010597|pacid:22633575'	'highly similar to ( 719) AT1G12740 | Symbols: CYP87A2 | CYP87A2; electron carrier/ heme binding / iron ion binding / monooxygenase/ oxygen binding | chr1:4342462-4344569 FORWARDhighly similar to ( 591) C87A3_ORYSA Cytochrome P450 87A3 (EC 1.14.-.-) - Oryza sativa (Rice)highly similar to ( 607) loc_os02g45280 12002.m09565 protein cytochrome P450 87A3, putative, expressed p450 CypX no original des…
8084	MDP0000162016	120.082	60.7793	179.384	2.9514	1.5614	0.0203341	'29.1.3'	'protein.aa activation.threonine-tRNA ligase'	'mdp0000162016|pacid:22629670'	'highly similar to ( 620) AT2G04842 | Symbols: EMB2761 | EMB2761 (EMBRYO DEFECTIVE 2761); ATP binding / aminoacyl-tRNA ligase/ ligase, forming aminoacyl-tRNA and related compounds / nucleotide binding / threonine-tRNA ligase | chr2:1698466-1701271 REVERSEhighly similar to ( 610) loc_os02g33500 12002.m33712 protein threonyl-tRNA synthetase, putative, expressed thrS ThrS thrS PRK12444 PRK03772 ThrR…
12433	MDP0000173893	430.221	603.602	256.841	0.425514	-1.23272	0.0203758	'20.1.7'	'stress.biotic.PR-proteins'	'mdp0000173893|pacid:22633732'	'moderately similar to ( 493) AT5G36930 | Symbols: | disease resistance protein (TIR-NBS-LRR class), putative | chr5:14567771-14571916 REVERSE NB-ARC TIR TIR no original description'
24769	MDP0000194710	174.239	106.124	242.354	2.28369	1.19137	0.0204125	'29.3.4.3'	'protein.targeting.secretory pathway.vacuole'	'mdp0000194710|pacid:22651751'	'moderately similar to ( 343) AT5G04920 | Symbols: | vacuolar protein sorting 36 family protein / VPS36 family protein | chr5:1439172-1441545 REVERSEmoderately similar to ( 344) loc_os01g59800 12001.m43505 protein vacuolar protein sorting protein 36, putative, expressed EAP30 no original description'
44177	MDP0000305973	432.598	227.657	637.54	2.80044	1.48566	0.0206302	'35.2'	'not assigned.unknown'	'mdp0000305973|pacid:22678663'	'highly similar to ( 649) AT4G19970 | Symbols: | unknown protein | chr4:10818242-10825343 FORWARDmoderately similar to ( 367) loc_os02g46120 12002.m09649 protein regulatory protein, putative, expressed no original description'
42976	MDP0000301983	233.461	138.591	328.331	2.36906	1.24431	0.0210846	'20.1'	'stress.biotic'	'mdp0000301983|pacid:22654981'	'moderately similar to ( 377) AT3G14470 | Symbols: | disease resistance protein (NBS-LRR class), putative | chr3:4857940-4861104 FORWARDmoderately similar to ( 428) loc_os10g04060 12010.m03823 protein powdery mildew resistance protein PM3b, putative NB-ARC no original description'
18584	MDP0000175388	285.452	133.34	437.564	3.28156	1.71438	0.0210977	'31.3.1'	'cell.cycle.peptidylprolyl isomerase'	'mdp0000175388|pacid:22652191'	'highly similar to ( 720) AT5G48570 | Symbols: ROF2, ATFKBP65 | peptidyl-prolyl cis-trans isomerase, putative / FK506-binding protein, putative | chr5:19690746-19693656 REVERSEhighly similar to ( 705) FKB70_WHEAT 70 kDa peptidyl-prolyl isomerase (EC 5.2.1.8) (Peptidyl-prolyl cis-trans isomerase) (PPIase) (Rotamase) - Triticum aestivum (Wheat)highly similar to ( 747) loc_os08g41390 12008.m08117 pr…
54882	MDP0000232997	338.089	199.554	476.624	2.38844	1.25607	0.0214574	'26.16'	'misc.myrosinases-lectin-jacalin'	'mdp0000232997|pacid:22629431'	'weakly similar to ( 178) AT5G01090 | Symbols: | legume lectin family protein | chr5:33055-34116 FORWARDLectin_legB no original description'
45501	MDP0000151683	262.32	135.618	389.022	2.86852	1.5203	0.0222907	'20.1'	'stress.biotic'	'mdp0000151683|pacid:22644108'	'moderately similar to ( 392) AT3G14470 | Symbols: | disease resistance protein (NBS-LRR class), putative | chr3:4857940-4861104 FORWARDmoderately similar to ( 417) loc_os01g25740 12001.m09035 protein powdery mildew resistance protein PM3F, putative, expressed NB-ARC no original description'
6711	MDP0000165286	451.105	259.409	642.801	2.47794	1.30914	0.0226682	'20.1.7'	'stress.biotic.PR-proteins'	'mdp0000165286|pacid:22635304'	'moderately similar to ( 472) AT5G36930 | Symbols: | disease resistance protein (TIR-NBS-LRR class), putative | chr5:14567771-14571916 REVERSEvery weakly similar to (85.9) loc_os11g41540 12011.m080051 protein disease resistance RPP8-like protein 3, putative, expressed NB-ARC no original description'
21454	MDP0000283867	144.197	57.8573	230.537	3.98458	1.99443	0.0227639	'17.5.1'	'hormone metabolism.ethylene.synthesis-degradation'	'mdp0000283867|pacid:22681317'	'moderately similar to ( 433) AT1G06620 | Symbols: | 2-oxoglutarate-dependent dioxygenase, putative | chr1:2025618-2027094 FORWARDmoderately similar to ( 380) DV4H_CATRO Desacetoxyvindoline 4-hydroxylase (EC 1.14.11.20) - Catharanthus roseus (Rosy periwinkle) (Madagascar periwinkle)moderately similar to ( 321) loc_os04g10350 12004.m06287 protein 1-aminocyclopropane-1-carboxylate oxidase, putative…
27453	MDP0000761754	146.913	73.5853	220.24	2.99299	1.58159	0.0229671	'29.2.1.1.3.1.21'	'protein.synthesis.ribosomal protein.prokaryotic.unknown organellar.30S subunit.S21'	'mdp0000761754|pacid:22681246'	'very weakly similar to (92.4) AT3G27160 | Symbols: GHS1 | GHS1 (GLUCOSE HYPERSENSITIVE 1); structural constituent of ribosome | chr3:10017531-10018854 FORWARD no original description'
20994	MDP0000095410	403.303	674.468	132.137	0.195913	-2.35171	0.0232022	'29.4'	'protein.postranslational modification'	'mdp0000095410|pacid:22642926'	'highly similar to ( 649) AT4G26100 | Symbols: CK1, CKL1 | CK1 (CASEIN KINASE 1); ATP binding / kinase/ protein kinase/ protein serine/threonine kinase | chr4:13227885-13230508 REVERSEhighly similar to ( 672) loc_os01g51200 12001.m43159 protein casein kinase I isoform delta-like, putative, expressed S_TKc Pkinase SPS1 S_TKc no original description'
30774	MDP0000754790	110.491	44.1815	176.8	4.00168	2.00061	0.0235444	'34.13'	'transport.peptides and oligopeptides'	'mdp0000754790|pacid:22649518'	'very weakly similar to ( 100) AT3G54140 | Symbols: ATPTR1, PTR1 | PTR1 (PEPTIDE TRANSPORTER 1); dipeptide transporter/ transporter/ tripeptide transporter | chr3:20045885-20048154 REVERSEweakly similar to ( 102) loc_os01g04950 12001.m42857 protein peptide transporter PTR2, putative, expressed no original description'
42519	MDP0000205433	708.046	470.816	945.276	2.00774	1.00557	0.0243714	'10.1.30.2'	'ell wall.precursor synthesis.sugar kinases.arabinose-1-kinase'	'mdp0000205433|pacid:22620480'	'nearly identical (1511) AT4G16130 | Symbols: ARA1, ISA1, ATISA1 | ARA1 (ARABINOSE KINASE); ATP binding / L-arabinokinase/ galactokinase | chr4:9120875-9127656 FORWARDnearly identical (1379) loc_os02g04840 12002.m05832 protein ARA1, putative, expressed GalK PRK05101 PRK05322 PRK03817 no original description'
41322	MDP0000200836	630.577	394.06	867.095	2.20041	1.13777	0.0248374	'34.12'	'transport.metal'	'mdp0000200836|pacid:22629281'	'moderately similar to ( 393) AT5G21930 | Symbols: PAA2, HMA8 | PAA2 (P-TYPE ATPASE OF ARABIDOPSIS 2); ATPase, coupled to transmembrane movement of ions, phosphorylative mechanism / copper ion transmembrane transporter | chr5:7243129-7248721 FORWARDmoderately similar to ( 288) loc_os03g08070 12003.m101212 protein copper-transporting ATPase PAA1, putative, expressed ZntA E1-E2_ATPase PRK10671 no o…
25387	MDP0000184646	414.536	255.118	573.954	2.24976	1.16977	0.0249277	'29.5'	'protein.degradation'	'mdp0000184646|pacid:22635958'	'moderately similar to ( 486) AT4G30920 | Symbols: | cytosol aminopeptidase family protein | chr4:15046589-15049304 REVERSEmoderately similar to ( 500) AMPL2_ORYSA Leucine aminopeptidase 2, chloroplast precursor (EC 3.4.11.1) (LAP 2) (Leucyl aminopeptidase 2) (Proline aminopeptidase 2) (EC 3.4.11.5) (Prolyl aminopeptidase 2) - Oryza sativa (Rice)moderately similar to ( 500) loc_os02g55140 12002.m…
53601	MDP0000309960	2592.7	1481.09	3704.31	2.50106	1.32254	0.0250354	'13.1.4.1.4'	'amino acid metabolism.synthesis.branched chain group.common.branched-chain amino acid aminotransferase'	'mdp0000309960|pacid:22670915'	'moderately similar to ( 493) AT1G10070 | Symbols: ATBCAT-2 | ATBCAT-2 (ARABIDOPSIS THALIANA BRANCHED-CHAIN AMINO ACID TRANSAMINASE 2); branched-chain-amino-acid transaminase/ catalytic | chr1:3288672-3290164 FORWARDmoderately similar to ( 447) loc_os03g01600 12003.m05706 protein branched-chain-amino-acid aminotransferase, putative, expressed PRK06606 BCAT_beta_family Aminotran_4 PLPDE_IV IlvE D-…
9572	MDP0000060056	489.177	726.81	251.545	0.346094	-1.53076	0.0255924	'29.4'	'protein.postranslational modification'	'mdp0000060056|pacid:22634988'	'highly similar to ( 724) AT4G24400 | Symbols: CIPK8, PKS11 | CIPK8 (CBL-INTERACTING PROTEIN KINASE 8); kinase/ protein kinase | chr4:12617379-12620443 FORWARDmoderately similar to ( 489) CIPK1_ORYSA CIPK-like protein 1 (EC 2.7.11.1) (OsCK1) - Oryza sativa (Rice)highly similar to ( 692) loc_os01g35184 12001.m150616 protein CBL-interacting serine/threonine-protein kinase 24, putative, expressed S_…
40105	MDP0000196004	2256.43	1411.49	3101.37	2.19723	1.13569	0.0257386	'33.99'	'development.unspecified'	'mdp0000196004|pacid:22621993'	'weakly similar to ( 183) AT3G22550 | Symbols: | senescence-associated protein-related | chr3:7991827-7992805 REVERSEweakly similar to ( 135) loc_os03g46260 12003.m101430 protein expressed proteinDUF581 no original description'
28433	MDP0000691431	155.994	92.2772	219.711	2.38099	1.25156	0.0261034	'26.11'	'misc.alcohol dehydrogenases'	'mdp0000691431|pacid:22629787'	'moderately similar to ( 257) AT1G77120 | Symbols: ADH1, ADH, ATADH, ATADH1 | ADH1 (ALCOHOL DEHYDROGENASE 1); alcohol dehydrogenase | chr1:28975509-28977216 FORWARDmoderately similar to ( 292) ADH_MALDO Alcohol dehydrogenase (EC 1.1.1.1) - Malus domestica (Apple) (Malus sylvestris)moderately similar to ( 254) loc_os11g10480 12011.m28756 protein alcohol dehydrogenase 1, putative, expressed AdhC no…
51511	MDP0000254554	1154.32	718.91	1589.72	2.21129	1.14489	0.0265319	'35.2'	'not assigned.unknown'	'mdp0000254554|pacid:22632571'	'very weakly similar to (97.8) AT5G21940 | Symbols: | unknown protein | chr5:7249446-7250353 REVERSE no original description'
28496	MDP0000150049	4947.61	621.572	9273.64	14.9197	3.89914	0.0270254	'34.1'	'transport.p- and v-ATPases'	'mdp0000150049|pacid:22646475'	'nearly identical (1548) AT4G30190 | Symbols: AHA2, PMA2 | AHA2; ATPase/ hydrogen-exporting ATPase, phosphorylative mechanism | chr4:14770820-14775920 REVERSEnearly identical (1608) PMA4_NICPL Plasma membrane ATPase 4 (EC 3.6.3.6) (Proton pump 4) - Nicotiana plumbaginifolia (Leadwort-leaved tobacco)nearly identical (1585) loc_os04g56160 12004.m101441 protein plasma membrane ATPase, putative, expr…
54890	MDP0000219404	117.868	65.0415	170.695	2.6244	1.39199	0.0273783	'26.21'	'misc.protease inhibitor/seed storage/lipid transfer protein (LTP) family protein'	'mdp0000219404|pacid:22657469'	'very weakly similar to ( 100) AT4G15160 | Symbols: | lipid binding / structural constituent of cell wall | chr4:8646192-8647019 FORWARDvery weakly similar to (93.2) loc_os06g07220 12006.m05445 protein 36.4 kDa proline-rich protein, putative, expressedHPS_like no original description'
42983	MDP0000900762	243.263	139.01	347.516	2.49993	1.32189	0.0276476	'20.1.7'	'stress.biotic.PR-proteins'	'mdp0000900762|pacid:22683463'	'weakly similar to ( 134) AT4G11170 | Symbols: | disease resistance protein (TIR-NBS-LRR class), putative | chr4:6811127-6817130 FORWARD NB-ARC no original description'
49606	MDP0000947876	1222.25	647.905	1796.6	2.77293	1.47141	0.0280209	'27.3.7'	'RNA.regulation of transcription.C2C2(Zn) CO-like, Constans-like zinc finger family'	'mdp0000947876|pacid:22644548'	'no original description'
9379	MDP0000276873	1491.84	833.591	2150.1	2.57932	1.36699	0.0284031	'35.2'	'not assigned.unknown'	'mdp0000276873|pacid:22665407'	'very weakly similar to ( 100) AT4G30010 | Symbols: | unknown protein | chr4:14672947-14673219 FORWARD no original description'
11456	MDP0000168293	942.589	566.63	1318.55	2.327	1.21847	0.0284709	'16.10'	'secondary metabolism.simple phenols'	'mdp0000168293|pacid:22624300'	'highly similar to ( 564) AT5G09360 | Symbols: LAC14 | LAC14 (laccase 14); laccase | chr5:2906426-2908658 REVERSEmoderately similar to ( 214) ASO_CUCSA L-ascorbate oxidase precursor (EC 1.10.3.3) (Ascorbase) (ASO) - Cucumis sativus (Cucumber)highly similar to ( 579) loc_os02g51440 12002.m10178 protein laccase, putative Cu-oxidase_3 Cu-oxidase Cu-oxidase_2 SufI no original description'
38480	MDP0000197123	134.85	80.718	188.982	2.34126	1.22728	0.0287646	'27.3.67'	'RNA.regulation of transcription.putative transcription regulator'	'mdp0000197123|pacid:22655371'	'weakly similar to ( 199) AT5G43500 | Symbols: ATARP9 | ATARP9 (ACTIN-RELATED PROTEIN 9); protein binding | chr5:17470038-17473429 FORWARDweakly similar to ( 183) loc_os04g09860 12004.m35116 protein ATARP9, putative, expressed ACTIN no original description'
36299	MDP0000296604	313.024	165.302	460.746	2.7873	1.47887	0.0289302	'27.3.99'	'RNA.regulation of transcription.unclassified'	'mdp0000296604|pacid:22628170'	'highly similar to ( 591) AT4G36860 | Symbols: | zinc ion binding | chr4:17358580-17361189 REVERSEhighly similar to ( 558) loc_os06g08400 12006.m32223 protein zinc ion binding protein, putative, expressed no original description'
52097	MDP0000515871	249.157	372.434	125.881	0.337996	-1.56492	0.0290357	'30.3'	'signalling.calcium'	'mdp0000515871|pacid:22654183'	'weakly similar to ( 104) AT2G38800 | Symbols: | calmodulin-binding protein-related | chr2:16216999-16218837 FORWARDvery weakly similar to (95.1) loc_os05g31690 12005.m07403 protein expressed proteinCaM_binding no original description'
60511	MDP0000228812	167.153	83.4821	250.825	3.00453	1.58714	0.0291082	'31.4'	'cell.vesicle transport'	'mdp0000228812|pacid:22680842'	'very weakly similar to (80.1) AT3G09740 | Symbols: SYP71, ATSYP71 | SYP71 (SYNTAXIN OF PLANTS 71); protein transporter | chr3:2989615-2991354 FORWARD no original description'
63301	MDP0000433058	257.618	371.216	144.02	0.387969	-1.36599	0.0293183	'35.2'	'not assigned.unknown'	'mdp0000433058|pacid:22664806'	'no original description'
26044	MDP0000504527	101.952	44.7356	159.168	3.55798	1.83106	0.0294618	'30.2.17'	'signalling.receptor kinases.DUF 26'	'mdp0000504527|pacid:22667441'	'moderately similar to ( 459) AT1G78860 | Symbols: | curculin-like (mannose-binding) lectin family protein | chr1:29646168-29647499 REVERSEmoderately similar to ( 463) EP1G_DAUCA Epidermis-specific secreted glycoprotein EP1 precursor (52/54 kDa medium protein) - Daucus carota (Carrot)weakly similar to ( 160) loc_os04g23760 12004.m07515 protein ATP binding protein, putativeB_lectin B_lectin B_lect…
14117	MDP0000237536	175.27	106.343	244.197	2.29632	1.19932	0.0298739	'29.4.1.57'	'protein.postranslational modification.kinase.receptor like cytoplasmatic kinase VII'	'mdp0000237536|pacid:22658637'	'highly similar to ( 723) AT5G57035 | Symbols: | ATP binding / kinase/ protein kinase/ protein serine/threonine kinase/ ubiquitin-protein ligase | chr5:23080743-23083819 FORWARDweakly similar to ( 139) PSKR_DAUCA Phytosulfokine receptor precursor (EC 2.7.11.1) (Phytosulfokine LRR receptor kinase) - Daucus carota (Carrot)highly similar to ( 584) loc_os06g37620 12006.m08297 protein ATP binding prot…
44522	MDP0000469568	6319.54	3600.51	9038.56	2.51035	1.32789	0.029903	'35.2'	'not assigned.unknown'	'mdp0000469568|pacid:22645320'	'no original description'
54032	MDP0000216217	11342	17155.9	5528.03	0.322222	-1.63387	0.0300124	'34.9'	'transport.metabolite transporters at the mitochondrial membrane'	'mdp0000216217|pacid:22652487'	'highly similar to ( 589) AT3G08580 | Symbols: AAC1 | AAC1 (ADP/ATP CARRIER 1); ATP:ADP antiporter/ binding | chr3:2605706-2607030 REVERSEhighly similar to ( 621) ADT1_GOSHI ADP,ATP carrier protein 1, mitochondrial precursor (ADP/ATP translocase 1) (Adenine nucleotide translocator 1) (ANT 1) - Gossypium hirsutum (Upland cotton)highly similar to ( 558) loc_os02g48720 12002.m33839 protein ADP,ATP c…
44153	MDP0000303294	127.515	56.0113	199.019	3.55319	1.82912	0.0300792	'10.5.1.1'	'cell wall.cell wall proteins.AGPs.AGP'	'mdp0000303294|pacid:22673469'	'weakly similar to ( 177) AT5G60490 | Symbols: FLA12 | FLA12 | chr5:24325916-24326665 REVERSEweakly similar to ( 134) loc_os05g48890 12005.m08960 protein fasciclin-like arabinogalactan protein 7 precursor, putative, expressed no original description'
16327	MDP0000682144	247.922	142.641	353.203	2.47617	1.30811	0.0307929	'17.7.1.5'	'hormone metabolism.jasmonate.synthesis-degradation.12-Oxo-PDA-reductase'	'mdp0000682144|pacid:22628390'	'highly similar to ( 540) AT2G06050 | Symbols: OPR3 | OPR3 (OPDA-REDUCTASE 3); 12-oxophytodienoate reductase | chr2:2359240-2361971 REVERSEhighly similar to ( 543) loc_os08g35740 12008.m080177 protein 12-oxophytodienoate reductase 3, putative, expressed OYE_like_FMN PRK10605 NemA Oxidored_FMN OYE_like_FMN_family OYE_YqiM_FMN OYE_like_4_FMN OYE_like_5_FMN OYE_like_3_FMN OYE_like_2_FMN DCR_FMN PRK0…
13266	MDP0000277420	226.445	311.023	141.867	0.45613	-1.13248	0.0308076	'29.4.1.57'	'protein.postranslational modification.kinase.receptor like cytoplasmatic kinase VII'	'mdp0000277420|pacid:22650686'	'highly similar to ( 527) AT1G78530 | Symbols: | protein kinase family protein | chr1:29539274-29540681 REVERSEmoderately similar to ( 245) PSKR_DAUCA Phytosulfokine receptor precursor (EC 2.7.11.1) (Phytosulfokine LRR receptor kinase) - Daucus carota (Carrot)moderately similar to ( 466) loc_os01g14510 12001.m08055 protein BRASSINOSTEROID INSENSITIVE 1 precursor, putative, expressed Pkinase_Tyr P…
41742	MDP0000198015	168.676	78.7657	258.585	3.28297	1.715	0.0309046	'27.3.11'	'RNA.regulation of transcription.C2H2 zinc finger family'	'mdp0000198015|pacid:22640659'	'weakly similar to ( 160) AT1G27730 | Symbols: STZ, ZAT10 | STZ (salt tolerance zinc finger); nucleic acid binding / transcription factor/ transcription repressor/ zinc ion binding | chr1:9648302-9648985 REVERSEweakly similar to ( 107) ZFP1_WHEAT Zinc-finger protein 1 (WZF1) - Triticum aestivum (Wheat)weakly similar to ( 112) loc_os12g39400 12012.m07725 protein zinc-finger protein 1, putative, ex…
7084	MDP0000135594	273.024	369.782	176.266	0.476675	-1.06892	0.0310851	'27.3.25'	'RNA.regulation of transcription.MYB domain transcription factor family'	'mdp0000135594|pacid:22632201'	'moderately similar to ( 252) AT4G09460 | Symbols: ATMYB6 | ATMYB6; DNA binding / transcription factor | chr4:5993019-5994038 FORWARDmoderately similar to ( 249) MYB38_MAIZE Myb-related protein Zm38 - Zea mays (Maize)moderately similar to ( 259) loc_os11g07890 12011.m04985 protein transposon protein, putative, CACTA, En/Spm sub-class no original description'
18807	MDP0000178395	4801.45	2171.02	7431.87	3.42321	1.77535	0.0311626	'34.19.2'	'transport.Major Intrinsic Proteins.TIP'	'mdp0000178395|pacid:22657242'	'moderately similar to ( 282) AT3G16240 | Symbols: DELTA-TIP, TIP2;1, DELTA-TIP1, AQP1, ATTIP2;1 | DELTA-TIP; ammonia transporter/ methylammonium transmembrane transporter/ water channel | chr3:5505534-5506788 FORWARDmoderately similar to ( 266) TIP22_ORYSA Probable aquaporin TIP2.2 (Tonoplast intrinsic protein 2.2) (OsTIP2.2) - Oryza sativa (Rice)moderately similar to ( 266) loc_os06g22960 12006…
26023	MDP0000185333	223.144	137.216	309.073	2.25246	1.1715	0.0312075	'17.5.1'	'hormone metabolism.ethylene.synthesis-degradation'	'mdp0000185333|pacid:22653083'	'moderately similar to ( 383) AT1G78440 | Symbols: ATGA2OX1 | ATGA2OX1 (gibberellin 2-oxidase 1); gibberellin 2-beta-dioxygenase | chr1:29511772-29512990 REVERSEmoderately similar to ( 474) G2OX1_PEA Gibberellin 2-beta-dioxygenase 1 (EC 1.14.11.13) (Gibberellin 2-beta-hydroxylase 1) (Gibberellin 2-oxidase 1) (GA 2-oxidase 1) (Protein SLENDER) - Pisum sativum (Garden pea)moderately similar to ( 36…
47713	MDP0000205236	676.489	325.449	1027.53	3.15726	1.65867	0.0312895	'27.3.21'	'RNA.regulation of transcription.GRAS transcription factor family'	'mdp0000205236|pacid:22651953'	'highly similar to ( 575) AT1G50600 | Symbols: SCL5 | SCL5; transcription factor | chr1:18737398-18739547 REVERSEhighly similar to ( 555) CIGR2_ORYSA Chitin-inducible gibberellin-responsive protein 2 - Oryza sativa (Rice)highly similar to ( 558) loc_os10g22430 12010.m05252 protein chitin-inducible gibberellin-responsive protein 2, putative, expressedGRAS no original description'
39843	MDP0000297456	651.942	176.197	1127.69	6.40013	2.6781	0.0316266	'20.1.7'	'stress.biotic.PR-proteins'	'mdp0000297456|pacid:22677583'	'weakly similar to ( 131) AT5G18360 | Symbols: | disease resistance protein (TIR-NBS-LRR class), putative | chr5:6080049-6083027 REVERSETIR TIR no original description'
21145	MDP0000894041	677.609	428.49	926.728	2.16278	1.11289	0.0318939	'35.2'	'not assigned.unknown'	'mdp0000894041|pacid:22682027'	'weakly similar to ( 195) AT2G15890 | Symbols: MEE14 | MEE14 (maternal effect embryo arrest 14) | chr2:6921196-6921978 REVERSEweakly similar to ( 118) loc_os03g55670 12003.m10479 protein expressed protein no original description'
28104	MDP0000240094	498.961	283.487	714.434	2.52016	1.33352	0.0325371	'33.99'	'development.unspecified'	'mdp0000240094|pacid:22633430'	'moderately similar to ( 221) AT5G64530 | Symbols: ANAC104, XND1 | XND1; transcription factor | chr5:25795360-25796699 FORWARDweakly similar to ( 125) NAC48_ORYSA NAC domain-containing protein 48 (ONAC048) - Oryza sativa (Rice)weakly similar to ( 191) loc_os02g34970 12002.m08585 protein NAC domain-containing protein 78, putative, expressedNAM no original description'
40324	MDP0000204921	495.23	310.324	680.137	2.1917	1.13205	0.0327545	'35.2'	'not assigned.unknown'	'mdp0000204921|pacid:22635484'	'no original description'
9983	MDP0000273328	595.323	378.77	811.877	2.14345	1.09994	0.0327603	'3.5'	'minor CHO metabolism.others'	'mdp0000273328|pacid:22626052'	'moderately similar to ( 344) AT2G37770 | Symbols: | aldo/keto reductase family protein | chr2:15834888-15836659 FORWARDweakly similar to ( 169) ALDR_HORVU Aldose reductase (EC 1.1.1.21) (AR) (Aldehyde reductase) - Hordeum vulgare (Barley)moderately similar to ( 291) loc_os05g38230 12005.m28060 protein aldose reductase, putative, expressed ARA1 Aldo_ket_red dkgA dkgB Tas no original description'
57064	MDP0000835211	311.193	106.504	515.883	4.84379	2.27614	0.0328046	'16.2'	'secondary metabolism.phenylpropanoids'	'mdp0000835211|pacid:22635250'	'highly similar to ( 603) AT5G01210 | Symbols: | transferase family protein | chr5:84554-85981 FORWARDvery weakly similar to (91.3) HCBT1_DIACA Anthranilate N-benzoyltransferase protein 1 (EC 2.3.1.144) (Anthranilate N-hydroxycinnamoyl/benzoyltransferase 1) - Dianthus caryophyllus (Carnation) (Clove pink)moderately similar to ( 442) loc_os01g63480 12001.m12464 protein AER, putative, expressedTran…
33532	MDP0000832369	302.618	190.057	415.179	2.1845	1.1273	0.0331191	'1.2.3'	'PS.photorespiration.aminotransferases peroxisomal'	'mdp0000832369|pacid:22643273'	'highly similar to ( 719) AT2G13360 | Symbols: AGT, AGT1 | AGT (ALANINE:GLYOXYLATE AMINOTRANSFERASE); alanine-glyoxylate transaminase/ serine-glyoxylate transaminase/ serine-pyruvate transaminase | chr2:5539417-5540902 REVERSEweakly similar to ( 105) SGAT_MAIZE Serine--glyoxylate aminotransferase (EC 2.6.1.45) (SGAT) (Alanine--glyoxylate aminotransferase) (EC 2.6.1.44) (AGT) (Fragments) - Zea may…
52884	MDP0000131222	47999.4	20901.1	75097.6	3.593	1.84519	0.0331454	'20.2.99'	'stress.abiotic.unspecified'	'mdp0000131222|pacid:22657907'	'weakly similar to ( 196) AT1G70830 | Symbols: | MLP28 (MLP-LIKE PROTEIN 28) | chr1:26710203-26711395 REVERSEBet_v_I no original description'
61820	MDP0000133529	186.17	106.137	266.202	2.50811	1.3266	0.0332495	'10.6.3'	'cell wall.degradation.pectate lyases and polygalacturonases'	'mdp0000133529|pacid:22637740'	'highly similar to ( 676) AT3G53190 | Symbols: | pectate lyase family protein | chr3:19714171-19717537 FORWARDmoderately similar to ( 404) PEL_LILLO Pectate lyase precursor (EC 4.2.2.2) - Lilium longiflorum (Trumpet lily)highly similar to ( 531) loc_os10g31910 12010.m06042 protein pectate lyase 12 precursor, putative, expressedAmb_all Pec_lyase_C PelB no original description'
25068	MDP0000799306	129.338	58.6627	200.014	3.40955	1.76958	0.0333175	'20.1'	'stress.biotic'	'mdp0000799306|pacid:22682215'	'moderately similar to ( 209) AT1G78780 | Symbols: | pathogenesis-related family protein | chr1:29621447-29622431 REVERSEmoderately similar to ( 208) PRPX_HORVU Pathogen-related protein - Hordeum vulgare (Barley)moderately similar to ( 219) loc_os01g14550 12001.m08059 protein pathogen-related protein, putative, expressed no original description'
45512	MDP0000129379	617.433	219.583	1015.28	4.62368	2.20904	0.0333455	'20.1'	'stress.biotic'	'mdp0000129379|pacid:22682434'	'moderately similar to ( 355) AT3G14470 | Symbols: | disease resistance protein (NBS-LRR class), putative | chr3:4857940-4861104 FORWARDmoderately similar to ( 365) loc_os08g12740 12008.m080109 protein disease resistance protein RGA3, putative, expressed NB-ARC no original description'
51556	MDP0000755567	281.54	180.392	382.687	2.12142	1.08503	0.033532	'35.2'	'not assigned.unknown'	'mdp0000755567|pacid:22679928'	'LEA_3 no original description'
13471	MDP0000325334	1226.69	1669.7	783.681	0.469353	-1.09125	0.0336228	'35.2'	'not assigned.unknown'	'mdp0000325334|pacid:22630533'	'no original description'
16470	MDP0000517262	456.965	235.624	678.307	2.87877	1.52545	0.0338041	'17.5.2'	'hormone metabolism.ethylene.signal transduction'	'mdp0000517262|pacid:22669108'	'weakly similar to ( 144) AT5G07580 | Symbols: | DNA binding / transcription factor | chr5:2399525-2400349 FORWARDweakly similar to ( 124) ERF5_NICSY Ethylene-responsive transcription factor 5 (Ethylene-responsive element-binding factor 5 homolog) (EREBP-4) (NsERF4) - Nicotiana sylvestris (Wood tobacco)weakly similar to ( 112) loc_os10g41330 12010.m06897 protein ethylene-responsive transcription …
60843	MDP0000133222	124.86	62.2548	187.465	3.01126	1.59037	0.0340543	'26.3'	'misc.gluco-, galacto- and mannosidases'	'mdp0000133222|pacid:22634895'	'weakly similar to ( 173) AT5G42260 | Symbols: BGLU12 | BGLU12 (BETA GLUCOSIDASE 12); catalytic/ cation binding / hydrolase, hydrolyzing O-glycosyl compounds | chr5:16898712-16900235 FORWARDweakly similar to ( 142) BGLC_MAIZE Beta-glucosidase, chloroplast precursor (EC 3.2.1.21) (Gentiobiase) (Cellobiase) (Beta-D-glucoside glucohydrolase) - Zea mays (Maize)weakly similar to ( 180) loc_os04g39840 …
19084	MDP0000284546	431.511	587.523	275.5	0.468918	-1.09259	0.0340826	'35.1'	'not assigned.no ontology'	'mdp0000284546|pacid:22635305'	'weakly similar to ( 193) AT5G64430 | Symbols: | octicosapeptide/Phox/Bem1p (PB1) domain-containing protein | chr5:25762540-25764081 REVERSEweakly similar to ( 164) loc_os02g56480 12002.m10670 protein PB1 domain containing protein, expressed no original description'
29819	MDP0000514599	209.852	89.7128	329.992	3.67832	1.87905	0.0343943	'20.1.7'	'stress.biotic.PR-proteins'	'mdp0000514599|pacid:22681332'	'moderately similar to ( 457) AT5G36930 | Symbols: | disease resistance protein (TIR-NBS-LRR class), putative | chr5:14567771-14571916 REVERSEweakly similar to ( 132) loc_os01g15580 12001.m08156 protein disease resistance protein RGA2, putative, expressed NB-ARC no original description'
12536	MDP0000169200	178.617	48.1118	309.122	6.42507	2.68371	0.0346468	'29.2.4'	'protein.synthesis.elongation'	'mdp0000169200|pacid:22625916'	'weakly similar to ( 112) AT1G30230 | Symbols: | elongation factor 1-beta / EF-1-beta | chr1:10639286-10640601 FORWARDweakly similar to ( 104) EF1D1_ORYSA Elongation factor 1-delta 1 (EF-1-delta 1) (Elongation factor 1B-beta 1) (eEF-1B beta 1) - Oryza sativa (Rice)weakly similar to ( 104) loc_os07g42300 12007.m08465 protein elongation factor 1-delta 1, putative, expressed EF1B EF1_GNE no original…
21277	MDP0000136195	231.167	127.502	334.832	2.62608	1.39291	0.0352757	'27.3.11'	'RNA.regulation of transcription.C2H2 zinc finger family'	'mdp0000136195|pacid:22636904'	'moderately similar to ( 336) AT2G02070 | Symbols: AtIDD5 | AtIDD5 (Arabidopsis thaliana Indeterminate(ID)-Domain 5); nucleic acid binding / transcription factor/ zinc ion binding | chr2:505523-509154 FORWARDmoderately similar to ( 315) loc_os09g38340 12009.m059926 protein INDETERMINATE-related protein 1, putative, expressed no original description'
53054	MDP0000234244	1653.83	1009.58	2298.08	2.27628	1.18668	0.0355701	'16.2'	'secondary metabolism.phenylpropanoids'	'mdp0000234244|pacid:22677946'	'moderately similar to ( 290) AT1G24430 | Symbols: | transferase/ transferase, transferring acyl groups other than amino-acyl groups | chr1:8658190-8659497 REVERSEvery weakly similar to (89.0) HCBT1_DIACA Anthranilate N-benzoyltransferase protein 1 (EC 2.3.1.144) (Anthranilate N-hydroxycinnamoyl/benzoyltransferase 1) - Dianthus caryophyllus (Carnation) (Clove pink)weakly similar to ( 107) loc_os0…
17326	MDP0000319897	284.893	168.736	401.05	2.37679	1.24901	0.035597	'35.2'	'not assigned.unknown'	'mdp0000319897|pacid:22628438'	'weakly similar to ( 112) AT2G38450 | Symbols: | INVOLVED IN: biological_process unknown; LOCATED IN: cellular_component unknown; EXPRESSED IN: 24 plant structures; EXPRESSED DURING: 15 growth stages; CONTAINS InterPro DOMAIN/s: Sel1-like (InterPro:IPR006597); BEST Arabidopsis thaliana protein match is: unknown protein (TAIR:AT5G05360.1); Has 45 Blast hits to 45 proteins in 14 species: Archae - 0…
21665	MDP0000281449	1230.41	700.624	1760.2	2.51233	1.32902	0.0363189	'11.9.2.1'	'lipid metabolism.lipid degradation.lipases.triacylglycerol lipase'	'mdp0000281449|pacid:22628003'	'moderately similar to ( 454) AT5G67050 | Symbols: | lipase class 3 family protein | chr5:26759482-26761165 REVERSEmoderately similar to ( 427) loc_os02g52830 12002.m10313 protein triacylglycerol lipase, putative, expressed Lipase_3 Lipase_3 Lipase no original description'
54181	MDP0000153410	706.357	1026.79	385.926	0.375857	-1.41174	0.0363901	'35.2'	'not assigned.unknown'	'mdp0000153410|pacid:22658995'	'no original description'
49392	MDP0000585184	140.922	80.7309	201.113	2.49116	1.31682	0.0364657	'34.13'	'transport.peptides and oligopeptides'	'mdp0000585184|pacid:22680796'	'weakly similar to ( 121) AT3G54450 | Symbols: | transporter | chr3:20158534-20161937 FORWARDvery weakly similar to (98.2) loc_os01g65110 12001.m12624 protein POT family protein, expressed no original description'
13645	MDP0000167917	125.325	75.5634	175.087	2.31708	1.21231	0.0365115	'26.2'	'misc.UDP glucosyl and glucoronyl transferases'	'mdp0000167917|pacid:22639386'	'moderately similar to ( 390) AT5G49690 | Symbols: | UDP-glucoronosyl/UDP-glucosyl transferase family protein | chr5:20189968-20191350 REVERSEmoderately similar to ( 213) UFOG_PETHY Anthocyanidin 3-O-glucosyltransferase (EC 2.4.1.115) (Flavonol 3-O-glucosyltransferase) (UDP-glucose flavonoid 3-O-glucosyltransferase) (Anthocyanin rhamnosyl transferase) - Petunia hybrida (Petunia)moderately similar…
25335	MDP0000287757	314.429	122.261	506.596	4.14357	2.05087	0.0367005	'3.4.4'	'minor CHO metabolism.myo-inositol.myo inositol oxygenases'	'mdp0000287757|pacid:22642117'	'moderately similar to ( 467) AT4G26260 | Symbols: MIOX4 | MIOX4; inositol oxygenase | chr4:13297939-13300146 FORWARDmoderately similar to ( 447) MIOX_ORYSA Probable inositol oxygenase (EC 1.13.99.1) (Myo-inositol oxygenase) - Oryza sativa (Rice)moderately similar to ( 447) loc_os06g36560 12006.m32098 protein inositol oxygenase, putative, expressed DUF706 no original description'
42643	MDP0000211804	398.583	224.184	572.982	2.55586	1.35381	0.0367936	'31.1'	'cell.organisation'	'mdp0000211804|pacid:22661488'	'moderately similar to ( 378) AT5G57740 | Symbols: XBAT32 | XBAT32; protein binding / zinc ion binding | chr5:23394789-23397145 REVERSEmoderately similar to ( 397) loc_os02g54860 12002.m33908 protein XBAT32, putative, expressedANK no original description'
3290	MDP0000119476	128.693	188.797	68.589	0.363295	-1.46079	0.0368541	'35.2'	'not assigned.unknown'	'mdp0000119476|pacid:22646254'	'highly similar to ( 670) AT5G63200 | Symbols: | tetratricopeptide repeat (TPR)-containing protein | chr5:25349043-25352899 FORWARDhighly similar to ( 585) loc_os01g67920 12001.m150809 protein TPR Domain containing protein, expressed no original description'
42729	MDP0000463259	242.759	50.7632	434.754	8.56436	3.09834	0.037087	'20.1.7'	'stress.biotic.PR-proteins'	'mdp0000463259|pacid:22680081'	'weakly similar to ( 124) AT5G18360 | Symbols: | disease resistance protein (TIR-NBS-LRR class), putative | chr5:6080049-6083027 REVERSETIR TIR no original description'
58383	MDP0000143333	206.913	134.448	279.378	2.07796	1.05517	0.0378576	'31.4'	'cell.vesicle transport'	'mdp0000143333|pacid:22657968'	'weakly similar to ( 180) AT1G16240 | Symbols: SYP51, ATSYP51 | SYP51 (SYNTAXIN OF PLANTS 51); SNAP receptor | chr1:5555193-5556340 REVERSEweakly similar to ( 175) loc_os08g17600 12008.m26640 protein SNARE domain containing protein, expressed no original description'
41034	MDP0000128300	198.995	115.164	282.826	2.45586	1.29623	0.0383255	'34.16'	'transport.ABC transporters and multidrug resistance systems'	'mdp0000128300|pacid:22674026'	'highly similar to ( 744) AT1G31770 | Symbols: | ABC transporter family protein | chr1:11375252-11377644 REVERSEweakly similar to ( 191) PDR3_ORYSA Pleiotropic drug resistance protein 3 - Oryza sativa (Rice)highly similar to ( 624) loc_os08g07010 12008.m04839 protein ABC-2 type transporter family protein, expressed ABCG_White ABCG_EPDR CcmA ABC_PDR_domain1 ABC_PDR_domain2 ABC_tran SalX ABC_MJ0796…
40374	MDP0000413871	161.994	86.0659	237.921	2.76441	1.46697	0.0388093	'34.21'	'transport.calcium'	'mdp0000413871|pacid:22648194'	'weakly similar to ( 199) AT3G51860 | Symbols: CAX3, ATHCX1, CAX1-LIKE, ATCAX3 | CAX3 (CATION EXCHANGER 3); calcium:cation antiporter/ calcium:hydrogen antiporter/ cation:cation antiporter | chr3:19239458-19242519 FORWARDweakly similar to ( 174) CAX1A_ORYSA Vacuolar cation/proton exchanger 1a (Ca(2+)/H(+) exchanger 1a) (OsCAX1a) - Oryza sativa (Rice)weakly similar to ( 174) loc_os01g37690 12001.m…
29324	MDP0000394642	124.113	67.6285	180.597	2.67043	1.41707	0.0393806	'13.2.3.5'	'amino acid metabolism.degradation.aspartate family.lysine'	'mdp0000394642|pacid:22632305'	'moderately similar to ( 292) AT4G16800 | Symbols: | enoyl-CoA hydratase, putative | chr4:9454931-9456309 REVERSEmoderately similar to ( 317) loc_os02g43720 12002.m09406 protein methylglutaconyl-CoA hydratase, mitochondrial precursor, putative, expressed PRK07657 PRK05809 CaiD PRK06688 PRK09076 PRK07658 PRK08138 PRK09674 PRK06494 PRK05862 PRK05979 PRK07510 ECH PRK09245 PRK03580 PRK07509 PRK08252 …
48932	MDP0000210218	508.288	293.375	723.202	2.46511	1.30165	0.0398779	'35.2'	'not assigned.unknown'	'mdp0000210218|pacid:22627696'	'moderately similar to ( 222) AT4G31980 | Symbols: | unknown protein | chr4:15464905-15469204 FORWARDweakly similar to ( 148) loc_os04g55390 12004.m10431 protein conserved hypothetical proteinDUF247 no original description'
42521	MDP0000215349	689.031	456.582	921.48	2.01821	1.01308	0.0400136	'33.99'	'development.unspecified'	'mdp0000215349|pacid:22651081'	'moderately similar to ( 425) AT4G32551 | Symbols: LUG, RON2 | LUG (LEUNIG); protein binding / protein heterodimerization/ transcription repressor | chr4:15707863-15713359 FORWARDmoderately similar to ( 364) loc_os01g08190 12001.m43534 protein transcriptional corepressor LEUNIG, putative, expressed WD40 COG2319 no original description'
24533	MDP0000291807	7002.34	4125.45	9879.23	2.3947	1.25985	0.040277	'25'	'C1-metabolism'	'mdp0000291807|pacid:22682204'	'highly similar to ( 603) AT5G14780 | Symbols: FDH | FDH (FORMATE DEHYDROGENASE); NAD or NADH binding / binding / catalytic/ cofactor binding / oxidoreductase, acting on the CH-OH group of donors, NAD or NADP as acceptor | chr5:4777043-4779190 FORWARDhighly similar to ( 652) FDH_SOLTU Formate dehydrogenase, mitochondrial precursor (EC 1.2.1.2) (NAD-dependent formate dehydrogenase) (FDH) - Solanum…
12173	MDP0000271872	375.306	224.857	525.756	2.33818	1.22538	0.0404123	'10.1.20'	'cell wall.precursor synthesis.phosphomannose isomerase'	'mdp0000271872|pacid:22670450'	'highly similar to ( 543) AT3G02570 | Symbols: MEE31, PMI1 | MEE31 (MATERNAL EFFECT EMBRYO ARREST 31); mannose-6-phosphate isomerase | chr3:543463-545478 REVERSEhighly similar to ( 501) loc_os01g03710 12001.m42847 protein mannose-6-phosphate isomerase, putative, expressed PMI_typeI ManA no original description'
21761	MDP0000280901	283.614	93.6174	473.61	5.059	2.33885	0.0411893	'35.2'	'not assigned.unknown'	'mdp0000280901|pacid:22674519'	'no original description'
18783	MDP0000123024	1413.63	867.917	1959.35	2.25753	1.17475	0.0414223	'35.2'	'not assigned.unknown'	'mdp0000123024|pacid:22660239'	'nearly identical (1306) AT2G47390 | Symbols: | serine-type endopeptidase/ serine-type peptidase | chr2:19442278-19446253 REVERSEnearly identical (1244) loc_os03g19410 12003.m07358 protein secreted protein, putative, expressed DAP2 Peptidase_S9 no original description'
57735	MDP0000764876	115.418	64.4036	166.433	2.58422	1.36973	0.0414865	'26.21'	'misc.protease inhibitor/seed storage/lipid transfer protein (LTP) family protein'	'mdp0000764876|pacid:22634759'	'very weakly similar to ( 100) AT4G15160 | Symbols: | lipid binding / structural constituent of cell wall | chr4:8646192-8647019 FORWARDvery weakly similar to (93.2) loc_os06g07220 12006.m05445 protein 36.4 kDa proline-rich protein, putative, expressedHPS_like no original description'
46937	MDP0000214328	380.02	230.865	529.175	2.29214	1.19669	0.0416595	'34.13'	'transport.peptides and oligopeptides'	'mdp0000214328|pacid:22633631'	'moderately similar to ( 211) AT1G12110 | Symbols: NRT1.1, CHL1-1, NRT1, B-1, ATNRT1, CHL1 | NRT1.1; nitrate transmembrane transporter/ transporter | chr1:4105341-4109290 FORWARDweakly similar to ( 186) loc_os10g40600 12010.m06828 protein peptide transporter PTR2, putative, expressed no original description'
9839	MDP0000272067	787.653	490.374	1084.93	2.21246	1.14565	0.0418461	'16.2'	'secondary metabolism.phenylpropanoids'	'mdp0000272067|pacid:22623422'	'moderately similar to ( 495) AT2G40230 | Symbols: | transferase family protein | chr2:16803285-16804586 REVERSEweakly similar to ( 124) HCBT1_DIACA Anthranilate N-benzoyltransferase protein 1 (EC 2.3.1.144) (Anthranilate N-hydroxycinnamoyl/benzoyltransferase 1) - Dianthus caryophyllus (Carnation) (Clove pink)moderately similar to ( 207) loc_os01g01520 12001.m06797 protein anthranilate N-benzoylt…
53936	MDP0000131486	410.793	184.744	636.841	3.44715	1.7854	0.0420492	'35.1'	'not assigned.no ontology'	'mdp0000131486|pacid:22677460'	'highly similar to ( 873) AT4G01870 | Symbols: | tolB protein-related | chr4:808473-810431 REVERSEhighly similar to ( 648) loc_os07g44410 12007.m08662 protein WD40-like Beta Propeller Repeat family protein, expressed no original description'
15327	MDP0000718066	11242.4	17792.8	4691.93	0.263698	-1.92304	0.0421551	'17.5.1'	'hormone metabolism.ethylene.synthesis-degradation'	'mdp0000718066|pacid:22626454'	'moderately similar to ( 315) AT5G08640 | Symbols: FLS | FLS (FLAVONOL SYNTHASE); flavonol synthase | chr5:2804009-2805175 FORWARDmoderately similar to ( 325) FLS_PETHY Flavonol synthase/flavanone 3-hydroxylase (EC 1.14.11.23) (EC 1.14.11.9) (FLS) - Petunia hybrida (Petunia)moderately similar to ( 322) loc_os02g52840 12002.m10314 protein flavonol synthase/flavanone 3-hydroxylase, putative, expres…
11699	MDP0000135837	470.72	305.607	635.833	2.08056	1.05697	0.0427207	'3.2.1'	'minor CHO metabolism.trehalose.TPS'	'mdp0000135837|pacid:22649851'	'nearly identical (1265) AT1G23870 | Symbols: ATTPS9, TPS9 | ATTPS9; transferase, transferring glycosyl groups / trehalose-phosphatase | chr1:8432695-8435506 FORWARDnearly identical (1127) loc_os08g31980 12008.m07192 protein trehalose 6-phosphate synthase, putative, expressed Glyco_transf_20 OtsA Trehalose_PPase PRK10117 OtsB no original description'
9193	MDP0000236723	657.286	391.367	923.206	2.35893	1.23813	0.0434946	'10.5.1.1'	'cell wall.cell wall proteins.AGPs.AGP'	'mdp0000236723|pacid:22638391'	'weakly similar to ( 159) AT5G60490 | Symbols: FLA12 | FLA12 | chr5:24325916-24326665 REVERSEweakly similar to ( 120) loc_os05g07060 12005.m05232 protein fasciclin-like arabinogalactan protein 7 precursor, putative, expressed no original description'
12252	MDP0000506359	382.517	191.323	573.712	2.99865	1.58431	0.0446464	'3.3'	'minor CHO metabolism.sugar alcohols'	'mdp0000506359|pacid:22622465'	'moderately similar to ( 227) AT5G51970 | Symbols: | sorbitol dehydrogenase, putative / L-iditol 2-dehydrogenase, putative | chr5:21111820-21113284 FORWARDmoderately similar to ( 213) loc_os08g43190 12008.m08293 protein sorbitol dehydrogenase, putative, expressed Tdh no original description'
24438	MDP0000560971	756.934	400.201	1113.67	2.78277	1.47652	0.0451471	'35.2'	'not assigned.unknown'	'mdp0000560971|pacid:22663652'	'highly similar to ( 680) AT4G36630 | Symbols: EMB2754 | EMB2754 (EMBRYO DEFECTIVE 2754); binding / small GTPase regulator | chr4:17272088-17276524 REVERSEhighly similar to ( 563) loc_os03g50740 12003.m101470 protein retrotransposon protein, putative, SINE subclass, expressed no original description'
10805	MDP0000173600	187.34	124.513	250.167	2.00917	1.0066	0.0451553	'35.1.1'	'not assigned.no ontology.ABC1 family protein'	'mdp0000173600|pacid:22649120'	'nearly identical (1169) AT5G24810 | Symbols: | ABC1 family protein | chr5:8516902-8522616 REVERSEnearly identical (1041) loc_os06g48770 12006.m32168 protein retrotransposon protein, putative, SINE subclass, expressed AarF ubiB Beta-lactamase ABC1 AmpC no original description'
56153	MDP0000224523	119.784	56.8714	182.697	3.21246	1.68368	0.0453181	'35.1'	'not assigned.no ontology'	'mdp0000224523|pacid:22665029'	'highly similar to ( 512) AT3G14860 | Symbols: | NHL repeat-containing protein | chr3:4998591-5000894 REVERSEmoderately similar to ( 444) loc_os02g13950 12002.m06641 protein expressed protein no original description'
20710	MDP0000281790	257.096	158.643	355.55	2.2412	1.16427	0.0459906	'34.13'	'transport.peptides and oligopeptides'	'mdp0000281790|pacid:22628902'	'highly similar to ( 580) AT1G69850 | Symbols: ATNRT1:2, NTL1 | ATNRT1:2 (ARABIDOPSIS THALIANA NITRATE TRANSPORTER 1:2); calcium ion binding / transporter | chr1:26296945-26300407 REVERSEhighly similar to ( 528) loc_os06g38294 12006.m08364 protein peptide transporter PTR2, putative, expressed PTR2 PTR2 no original description'
19955	MDP0000148626	2839.07	1767.09	3911.05	2.21327	1.14618	0.0461543	'17.5.1'	'hormone metabolism.ethylene.synthesis-degradation'	'mdp0000148626|pacid:22679387'	'weakly similar to ( 154) AT1G17020 | Symbols: SRG1, ATSRG1 | SRG1 (SENESCENCE-RELATED GENE 1); oxidoreductase, acting on diphenols and related substances as donors, oxygen as acceptor / oxidoreductase, acting on paired donors, with incorporation or reduction of molecular oxygen, 2-oxoglutarate as one donor, and inc | chr1:5820258-5821741 FORWARDweakly similar to ( 118) FLS_MALDO Flavonol synthas…
40146	MDP0000297052	169.442	99.1554	239.729	2.41771	1.27364	0.0462801	'20.1.7'	'stress.biotic.PR-proteins'	'mdp0000297052|pacid:22660624'	'weakly similar to ( 198) AT5G36930 | Symbols: | disease resistance protein (TIR-NBS-LRR class), putative | chr5:14567771-14571916 REVERSENB-ARC TIR no original description'
48587	MDP0000262032	123.936	68.363	179.508	2.62581	1.39276	0.0469918	'33.99'	'development.unspecified'	'mdp0000262032|pacid:22666695'	'moderately similar to ( 352) AT4G27410 | Symbols: RD26 | RD26 (RESPONSIVE TO DESICCATION 26); transcription activator/ transcription factor | chr4:13707928-13709013 REVERSEmoderately similar to ( 234) NAC68_ORYSA NAC domain-containing protein 68 (ONAC068) - Oryza sativa (Rice)moderately similar to ( 234) loc_os01g60020 12001.m12134 protein NAC domain-containing protein 68, putative, expressedNAM…
38925	MDP0000295793	101.727	58.5306	144.923	2.47601	1.30802	0.0472491	'27.3.99'	'RNA.regulation of transcription.unclassified'	'mdp0000295793|pacid:22674399'	'weakly similar to ( 149) AT3G29400 | Symbols: ATEXO70E1 | ATEXO70E1 (exocyst subunit EXO70 family protein E1); protein binding | chr3:11297339-11299315 REVERSEweakly similar to ( 126) loc_os01g55799 12001.m150723 protein protein binding protein, putative, expressed Exo70 no original description'
7224	MDP0000802715	252.707	156.478	348.936	2.22994	1.157	0.0472642	'35.2'	'not assigned.unknown'	'mdp0000802715|pacid:22683442'	'moderately similar to ( 340) AT2G18630 | Symbols: | unknown protein | chr2:8081154-8082496 FORWARDmoderately similar to ( 328) loc_os03g10240 12003.m06477 protein expressed proteinDUF677 no original description'
41717	MDP0000195885	252.892	145.015	360.769	2.4878	1.31487	0.0474691	'17.5.1'	'hormone metabolism.ethylene.synthesis-degradation'	'mdp0000195885|pacid:22637532'	'moderately similar to ( 444) AT1G05010 | Symbols: EFE, ACO4, EAT1 | EFE (ETHYLENE-FORMING ENZYME); 1-aminocyclopropane-1-carboxylate oxidase | chr1:1431419-1432695 REVERSEhighly similar to ( 586) ACCO1_MALDO 1-aminocyclopropane-1-carboxylate oxidase 1 (EC 1.14.17.4) (ACC oxidase 1) (Ethylene-forming enzyme) (EFE) (Protein AP4) (PAE12) - Malus domestica (Apple) (Malus sylvestris)moderately simila…
36109	MDP0000322190	1083.63	700.067	1467.19	2.09579	1.0675	0.047697	'34.13'	'transport.peptides and oligopeptides'	'mdp0000322190|pacid:22667136'	'moderately similar to ( 239) AT1G12110 | Symbols: NRT1.1, CHL1-1, NRT1, B-1, ATNRT1, CHL1 | NRT1.1; nitrate transmembrane transporter/ transporter | chr1:4105341-4109290 FORWARDmoderately similar to ( 297) loc_os08g05910 12008.m26584 protein peptide transporter PTR2, putative, expressed PTR2 no original description'
32919	MDP0000563553	264.242	137.999	390.484	2.82963	1.50061	0.0477185	'26.10'	'misc.cytochrome P450'	'mdp0000563553|pacid:22643901'	'highly similar to ( 562) AT2G40890 | Symbols: CYP98A3 | CYP98A3 (cytochrome P450, family 98, subfamily A, polypeptide 3); monooxygenase/ p-coumarate 3-hydroxylase | chr2:17058291-17060532 REVERSEhighly similar to ( 565) C98A2_SOYBN Cytochrome P450 98A2 (EC 1.14.-.-) - Glycine max (Soybean)moderately similar to ( 471) loc_os05g41440 12005.m27896 protein cytochrome P450 98A1, putative, expressed p…
11724	MDP0000843303	163.178	105.467	220.889	2.0944	1.06654	0.0477374	'29.5.11.4.3.2'	'protein.degradation.ubiquitin.E3.SCF.FBOX'	'mdp0000843303|pacid:22628370'	'moderately similar to ( 211) AT2G44130 | Symbols: | kelch repeat-containing F-box family protein | chr2:18253731-18254960 FORWARDweakly similar to ( 190) loc_os06g39370 12006.m08475 protein protein kinase Kelch repeat:Kelch, putative, expressed no original description'
9493	MDP0000273320	100.042	52.271	147.812	2.8278	1.49968	0.0478142	'35.2'	'not assigned.unknown'	'mdp0000273320|pacid:22626042'	'no original description'
62152	MDP0000228546	181.917	113.269	250.565	2.21212	1.14543	0.0478525	'11.8.1'	'lipid metabolism.'exotics' (steroids, squalene etc).sphingolipids'	'mdp0000228546|pacid:22664307'	'moderately similar to ( 301) AT4G36830 | Symbols: | GNS1/SUR4 membrane family protein | chr4:17349511-17350380 FORWARDweakly similar to ( 189) loc_os12g43890 12012.m08161 protein GNS1/SUR4 membrane protein, putative, expressed no original description'
42886	MDP0000682272	220.271	310.43	130.113	0.419137	-1.25451	0.04811	'34.11'	'transport.NDP-sugars at the ER'	'mdp0000682272|pacid:22625346'	'moderately similar to ( 298) AT1G14360 | Symbols: ATUTR3, UTR3 | UTR3 (UDP-GALACTOSE TRANSPORTER 3); pyrimidine nucleotide sugar transmembrane transporter | chr1:4911362-4913029 REVERSEmoderately similar to ( 254) loc_os06g39260 12006.m08464 protein solute carrier family 35 member B1, putative, expressed UAA no original description'
50088	MDP0000152854	261.794	142.815	380.773	2.6662	1.41478	0.0481407	'34.13'	'transport.peptides and oligopeptides'	'mdp0000152854|pacid:22638280'	'highly similar to ( 772) AT2G37900 | Symbols: | proton-dependent oligopeptide transport (POT) family protein | chr2:15864396-15866408 REVERSEhighly similar to ( 664) loc_os03g60850 12003.m101549 protein peptide transporter PTR2, putative, expressed PTR2 PTR2 no original description'
45131	MDP0000214773	349.535	500.851	198.219	0.395763	-1.33729	0.0485438	'35.2'	'not assigned.unknown'	'mdp0000214773|pacid:22681939'	'no original description'
42243	MDP0000252802	406.377	253.175	559.578	2.21024	1.14421	0.0492857	'2.2.1.5'	'major CHO metabolism.degradation.sucrose.Susy'	'mdp0000252802|pacid:22648453'	'nearly identical (1098) AT3G43190 | Symbols: SUS4, ATSUS4 | SUS4; UDP-glycosyltransferase/ sucrose synthase/ transferase, transferring glycosyl groups | chr3:15179204-15182577 REVERSEnearly identical (1148) SUSY_SOYBN Sucrose synthase (EC 2.4.1.13) (Sucrose-UDP glucosyltransferase) (Nodulin-100) - Glycine max (Soybean)nearly identical (1014) loc_os06g09450 12006.m091637 protein sucrose synthase …
54326	MDP0000455990	222.752	326.909	118.594	0.362775	-1.46285	0.0493727	'35.2'	'not assigned.unknown'	'mdp0000455990|pacid:22627388'	'weakly similar to ( 192) AT5G64816 | Symbols: | unknown protein | chr5:25913487-25913879 FORWARDweakly similar to ( 192) loc_os03g08710 12003.m06378 protein expressed protein no original description'
28912	MDP0000286707	162.475	94.9447	230.006	2.42253	1.27651	0.0493852	'34.3'	'transport.amino acids'	'mdp0000286707|pacid:22655904'	'moderately similar to ( 328) AT1G25530 | Symbols: | lysine and histidine specific transporter, putative | chr1:8964827-8967391 REVERSEmoderately similar to ( 282) loc_os04g38860 12004.m101545 protein amino acid permease, putative, expressed Aa_trans clpS ClpS clpS COG2127 no original description'
61459	MDP0000231744	201.03	102.661	299.4	2.91641	1.54419	0.0502017	'27.3.67'	'RNA.regulation of transcription.putative transcription regulator'	'mdp0000231744|pacid:22645083'	'weakly similar to ( 165) AT2G45850 | Symbols: | DNA-binding family protein | chr2:18871901-18873457 REVERSEweakly similar to ( 157) loc_os10g42230 12010.m50380 protein AT-hook protein 1, putative, expressedDUF296 no original description'
