# Supplementary material for: Columnar apple primary roots share some features of the columnar-specific gene expression profile of aerial plant parts as evidenced by RNA-Seq analysis
Source: BMC Plant Biol. 2015 Feb 4;15:34. doi: 10.1186/s12870-014-0356-6 (PMC4352258; doi:10.1186/s12870-014-0356-6)
Supplement: Additional file 7: — Table of total read counts and fold changes of genes and Gypsy-44 within the Co target region. Total Read counts of RNA-Seq data are displayed. [file 12870_2014_356_MOESM7_ESM.xlsx]

## Sheet: raw read counts
Metacontig2	SAM1 A14	SAM1 P28	SAM2 A14	SAM2 P28	SAM3 A14	SAM3 P28	Leaf1 McIntosh	Leaf1 Wijcik	Leaf2 McIntosh	Leaf2 Wijcik	PR non-columnar	PR heterozygous	PR homozygous	PRs non-columnar	PRs heterozygous	PRs homozygous
At1g08530-like	1128	1271	437	1221	871	3945	7403	4833	2135	2581	3103	1484	1737	508	368	1037
Gypsy-44	31307	89507	146508	85017	34434	160537	4412	7785	2905	2625	8007	6216	6805	2529	2063	9290
dmr6-like	0	52	1	92	1	293	0	0	0	0	832	177	179	75	30	173
MDP0000927098 (ATL5K-like)	8	13	1	22	3	29	0	2	1	0	27	0	19	9	2	4
MDP0000927091 (Autophagy9-like)	943	1068	367	506	157	1409	3510	3294	863	896	3056	1543	2635	674	428	1260
5NG4-like	190	236	74	113	30	347	1155	2206	622	1320	0	0	0	0	0	0
MDP0000912172 (PP2C15-like)	20	12	6	21	8	7	4	4	0	2	0	0	0	1	0	0
MDP0000934866 (At1g06150-like)	4628	5097	1686	3437	2929	7537	5681	8303	2940	1674	9742	7458	10601	3170	2077	6107
MDP0000163720 (ACC1-like)	85	22	18	45	3	51	64	38	2	10	2	5	8	2	0	4
