# Supplementary material for: Columnar apple primary roots share some features of the columnar-specific gene expression profile of aerial plant parts as evidenced by RNA-Seq analysis
Source: BMC Plant Biol. 2015 Feb 4;15:34. doi: 10.1186/s12870-014-0356-6 (PMC4352258; doi:10.1186/s12870-014-0356-6)
Supplement: Additional file 8: — Primer List. Primers used for marker PCRs and qRT-PCR. [file 12870_2014_356_MOESM8_ESM.xlsx]

## Sheet: Tabelle1
Primers used in Petersen et al 2014
Primer sequence	Primer name	Tm	Product length
TTCTAAACGCTATTGTCCTTGG	I2_3_1450_rev	58.4	628	left border
GCTGTTCACGGTTAATCTGG	I2_3_14850_for	58.4
TTAAAAGCTGATCTACACAGACAG	Meta2_Del2_for	60.3	633	right border
GTTTTGTTGAATTGGGGGTAGG	Meta2_Del2_rev	60.1
ACGCTATTGTCCTTGGTTTTGC	Meta2_Del2_neu_for	60.1	8443 bzw. 242	transposon-spanning
CTGAGAATGAGAGCTTTGAGAAG	Meta2_Del2_neu_rev	60.9
GCTACAGTGCTAACTAACTCTC	I2_3_M1_for	60.1	143/126	Indel-based marker
TATGTGCATCTGTATGCCGC	I2_3_M1_rev	58.4
TTTGCGGTTTATATTCGAGCTG	H1_M1_for	58.4	128/206	Indel-based marker
CCGTAATTTCATGCGCTGAC	H1_M1_rev	58.4
CCTAAAAGTTCTTCCCAACTGC	ATL5K_qPCR_for	60.1	222
TCTCCTCCCTCCAATTCAATG	ATL5K_qPCR_rev	59.5
TTTTAGTGCCTTCGACTTCCC	Autophagy9_qPCR_for	59.5	191
GCTCCTGGAAAGTTCTCAGC	Autophagy9_cDNA_EX5-8_rev	60.5
CACTGGGTTGATGTTCCTCC	ACC1_qPCR_for	60.5	227
CTGTATATCGGTAGGTTGTCC	ACC1_qPCR_rev	59.5
GAGTCTCTGGCTCTCAGTG	Gy-44_qPCR_for	59.5	219
ATCGGTGTCCTGCATCTGG	Gy-44_ORF_rev	59.5
TAACATAGGCTACGTCATGCAG	Hyos_qPCR_for	60.1	193
GAACTCCGTAAACTTCATGGATC	Hyos_qPCR_rev	60.9
GTCATTTTCTAGAGATAGCTGAG	bHLH_qPCR_for	59.2	165
ATATCTGAACAAGAGACCACAAG	bHLH_qPCR_rev	59.2
GAGATAGCTGATGGGGTGAC	At1g08530_qPCR_for	60.5	194
GTGGCTTGACCGACAACATG	At1g08530_qPCR_rev	60.5
GCATGGACTGTGGTCATGAG	GAPDH_hum_for	60.5
TGCACCACCAACTGCTTAGC	GAPDH_hum_rev	60.5
